# Supplementary material for: N-(4-Fluoro­benzo­yl)-N′,N′′-diisopropyl­phospho­ric triamide
Source: Acta Crystallogr Sect E Struct Rep Online. 2012 Nov 24;68(Pt 12):o3406–7. doi: 10.1107/S1600536812046326 (PMC3588995; doi:10.1107/S1600536812046326)
Supplement: Supplementary file 1 [file e-68-o3406-sup1.cif]

##############################################################################
#                                                                            #
# This CIF contains the data in a paper accepted for publication in          #
# Acta Crystallographica Section E. It conforms to the requirements of       #
# Notes for Authors for Acta Crystallographica Section E, and has been       #
# peer reviewed under the auspices of the IUCr Commission on Journals.       #
#                                                                            #
# Full details of the Crystallographic Information File format               #
# are given in the paper "The Crystallographic Information File (CIF):       #
# a New Standard Archive File for Crystallography" by S. R. Hall, F. H.      #
# Allen and I. D. Brown [Acta Cryst. (1991), A47, 655-685].                  #
#                                                                            #
# The current version of the core CIF dictionary is obtainable from          #
# ftp://ftp.iucr.org/pub/cif_core.dic.                                       #
#                                                                            #
# Software is freely available for graphical display of the structure(s)     #
# in this CIF. For information consult the CIF software page                 #
# http://www.iucr.org/resources/cif/software.                                #
#                                                                            #
# This file may be used for bona fide research purposes within the           #
# scientific community so long as proper attribution is given to the journal # 
# article from which it was obtained.                                        #
#                                                                            #
##############################################################################
data_I
_audit_creation_method     SHELXL-97
_chemical_name_systematic
;
<i>N</i>-(4-Fluorobenzoyl)-<i>N</i>',<i>N</i>''-diisopropylphosphoric triamide
;
_chemical_name_common     ?
_chemical_formula_moiety     'C13 H21 F N3 O2 P'
_chemical_formula_sum     'C13 H21 F N3 O2 P'
_chemical_formula_iupac     'C13 H21 F N3 O2 P'
_chemical_formula_weight     301.30
_chemical_melting_point     ?
_symmetry_cell_setting     monoclinic
_symmetry_space_group_name_H-M     'P 21/c'
loop_
    _symmetry_equiv_pos_as_xyz
    'x, y, z'
    '-x, y+1/2, -z+1/2'
    '-x, -y, -z'
    'x, -y-1/2, z-1/2'
_cell_length_a     15.9974(12)
_cell_length_b     10.7474(7)
_cell_length_c     19.5478(13)
_cell_angle_alpha     90.00
_cell_angle_beta     111.461(2)
_cell_angle_gamma     90.00
_cell_volume     3127.8(4)
_cell_formula_units_Z     8
_cell_measurement_reflns_used     6765
_cell_measurement_theta_min     2.74
_cell_measurement_theta_max     26.41
_cell_measurement_temperature     100(2)
_exptl_crystal_description     block
_exptl_crystal_colour     colourless
_exptl_crystal_size_max     0.22
_exptl_crystal_size_mid     0.20
_exptl_crystal_size_min     0.15
_exptl_crystal_density_diffrn     1.280
_exptl_crystal_density_meas     ?
_exptl_crystal_density_method     'not measured'
_exptl_crystal_F_000     1280
_exptl_absorpt_coefficient_mu     0.191
_exptl_absorpt_correction_type     multi-scan
_exptl_absorpt_process_details     '(<i>SADABS</i>; Sheldrick, 2004)'
_exptl_absorpt_correction_T_min     0.9591
_exptl_absorpt_correction_T_max     0.9719
_exptl_special_details
;
IR (KBr, \n, cm^-1^): 3345, 3095, 2972, 1657, 1452, 1291, 1215, 1139, 1025, 887,
769, 683.
;
_diffrn_ambient_temperature     100(2)
_diffrn_radiation_type     MoK\a
_diffrn_radiation_wavelength     0.71073
_diffrn_radiation_source     'fine-focus sealed tube'
_diffrn_radiation_monochromator     graphite
_diffrn_measurement_device_type     'Bruker APEXII CCD'
_diffrn_measurement_method     '\f and \w scans'
_diffrn_detector_area_resol_mean     ?
_diffrn_reflns_number     24038
_diffrn_reflns_av_R_equivalents     0.0351
_diffrn_reflns_av_sigmaI/netI     0.0335
_diffrn_reflns_theta_min     2.15
_diffrn_reflns_theta_max     26.45
_diffrn_reflns_theta_full     25.00
_diffrn_measured_fraction_theta_max     0.987
_diffrn_measured_fraction_theta_full     0.992
_diffrn_reflns_limit_h_min     -20
_diffrn_reflns_limit_h_max     19
_diffrn_reflns_limit_k_min     -12
_diffrn_reflns_limit_k_max     13
_diffrn_reflns_limit_l_min     -24
_diffrn_reflns_limit_l_max     24
_refine_special_details
;
Refinement of <i>F</i>^2^ against ALL reflections. The weighted <i>R</i>-factor
<i>wR</i> and goodness of fit <i>S</i> are based on <i>F</i>^2^, conventional
<i>R</i>-factors <i>R</i> are based on <i>F</i>, with <i>F</i> set to zero for
negative <i>F</i>^2^. The threshold expression of <i>F</i>^2^ >
\s(<i>F</i>^2^) is used only for calculating <i>R</i>-factors(gt) <i>etc</i>.
and is not relevant to the choice of reflections for refinement.
<i>R</i>-factors based on <i>F</i>^2^ are statistically about twice as large
as those based on <i>F</i>, and <i>R</i>- factors based on ALL data will be
even larger.
;
_reflns_number_total     6366
_reflns_number_gt     4979
_reflns_threshold_expression     I>2sigma(I)
_refine_ls_structure_factor_coef     Fsqd
_refine_ls_matrix_type     full
_refine_ls_R_factor_all     0.0676
_refine_ls_R_factor_gt     0.0505
_refine_ls_wR_factor_gt     0.1269
_refine_ls_wR_factor_ref     0.1404
_refine_ls_goodness_of_fit_ref     1.079
_refine_ls_restrained_S_all     1.089
_refine_ls_number_reflns     6366
_refine_ls_number_parameters     385
_refine_ls_number_restraints     11
_refine_ls_hydrogen_treatment     mixed
_refine_ls_weighting_scheme     calc
_refine_ls_weighting_details
         'calc w=1/[\s^2^(Fo^2^)+(0.0604P)^2^+3.5857P] where P=(Fo^2^+2Fc^2^)/3'
_atom_sites_solution_hydrogens     geom
_atom_sites_solution_primary     direct
_atom_sites_solution_secondary     difmap
_refine_ls_shift/su_max     0.024
_refine_ls_shift/su_mean     0.000
_refine_diff_density_max     1.277
_refine_diff_density_min     -1.251
_refine_ls_extinction_method     none
_refine_ls_extinction_coef     ?
loop_
    _atom_type_symbol
    _atom_type_description
    _atom_type_scat_dispersion_real
    _atom_type_scat_dispersion_imag
    _atom_type_scat_source
    'C' 'C' 0.0033 0.0016
                         'International Tables Vol C Tables 4.2.6.8 and 6.1.1.4'
    'H' 'H' 0.0000 0.0000
                         'International Tables Vol C Tables 4.2.6.8 and 6.1.1.4'
    'N' 'N' 0.0061 0.0033
                         'International Tables Vol C Tables 4.2.6.8 and 6.1.1.4'
    'O' 'O' 0.0106 0.0060
                         'International Tables Vol C Tables 4.2.6.8 and 6.1.1.4'
    'F' 'F' 0.0171 0.0103
                         'International Tables Vol C Tables 4.2.6.8 and 6.1.1.4'
    'P' 'P' 0.1023 0.0942
                         'International Tables Vol C Tables 4.2.6.8 and 6.1.1.4'
_computing_data_collection     '<i>APEX2</i> (Bruker, 2005)'
_computing_cell_refinement     '<i>SAINT</i> (Bruker, 2005)'
_computing_data_reduction     '<i>SAINT</i> (Bruker, 2005)'
_computing_structure_solution     '<i>SHELXS97</i> (Sheldrick, 2008)'
_computing_structure_refinement     '<i>SHELXL97</i> (Sheldrick, 2008)'
_computing_molecular_graphics
;
<i>Mercury</i> (Macrae <i>et al.</i>, 2008) and
<i>SHELXTL</i> (Sheldrick, 2008)
;
_computing_publication_material
;
<i>SHELXTL</i> (Sheldrick, 2008) and
<i>enCIFer</i> (Allen <i>et al.</i>, 2004)
;
loop_
    _atom_site_type_symbol
    _atom_site_label
    _atom_site_fract_x
    _atom_site_fract_y
    _atom_site_fract_z
    _atom_site_U_iso_or_equiv
    _atom_site_adp_type
    _atom_site_calc_flag
    _atom_site_refinement_flags
    _atom_site_occupancy
    _atom_site_symmetry_multiplicity
    _atom_site_disorder_assembly
    _atom_site_disorder_group
    P P1 0.66641(4) 0.16703(5) 0.60938(3) 0.01446(15) Uani d . 1 1 . .
    P P2 0.21362(4) 0.66868(5) 0.64779(3) 0.01601(15) Uani d . 1 1 . .
    F F1 1.19973(10) 0.26579(16) 0.81566(8) 0.0353(4) Uani d . 1 1 . .
    F F2 0.75090(10) 0.72695(16) 0.81958(8) 0.0346(4) Uani d . 1 1 . .
    O O1 0.81182(11) 0.27790(16) 0.57067(9) 0.0233(4) Uani d . 1 1 . .
    O O2 0.62755(10) 0.11428(15) 0.66103(8) 0.0184(3) Uani d . 1 1 . .
    O O3 0.34880(12) 0.81368(16) 0.60767(9) 0.0257(4) Uani d . 1 1 . .
    O O4 0.18241(11) 0.59057(15) 0.69603(8) 0.0191(3) Uani d . 1 1 . .
    N N1 0.77938(13) 0.17148(18) 0.65776(10) 0.0167(4) Uani d D 1 1 . .
    H H1N 0.7967(17) 0.148(2) 0.7034(10) 0.020 Uiso d D 1 1 . .
    N N2 0.64876(13) 0.08672(17) 0.53551(10) 0.0163(4) Uani d D 1 1 . .
    H H2N 0.6444(17) 0.124(2) 0.4962(11) 0.020 Uiso d D 1 1 . .
    N N3 0.63066(14) 0.30688(18) 0.58047(11) 0.0199(4) Uani d D 1 1 A .
    H H3N 0.6526(18) 0.333(2) 0.5509(13) 0.024 Uiso d D 1 1 . .
    N N4 0.32492(13) 0.69042(18) 0.69250(10) 0.0182(4) Uani d D 1 1 . .
    H H4N 0.3451(17) 0.668(2) 0.7372(10) 0.022 Uiso d D 1 1 . .
    N N5 0.19346(14) 0.60247(18) 0.56892(10) 0.0190(4) Uani d D 1 1 . .
    H H5N 0.1955(18) 0.647(2) 0.5336(12) 0.023 Uiso d D 1 1 . .
    N N6 0.17165(14) 0.80866(19) 0.63345(11) 0.0225(4) Uani d D 1 1 . .
    H H6N 0.2011(18) 0.861(2) 0.6202(15) 0.027 Uiso d D 1 1 . .
    C C1 0.98985(16) 0.3212(2) 0.66618(13) 0.0214(5) Uani d . 1 1 . .
    H H1B 0.9655 0.3738 0.6245 0.026 Uiso calc R 1 1 . .
    C C2 1.07965(17) 0.3330(2) 0.71090(14) 0.0239(5) Uani d . 1 1 . .
    H H2C 1.1172 0.3931 0.7009 0.029 Uiso calc R 1 1 . .
    C C3 1.11214(16) 0.2545(2) 0.77028(13) 0.0240(5) Uani d . 1 1 . .
    C C4 1.06095(17) 0.1645(2) 0.78636(13) 0.0248(5) Uani d . 1 1 . .
    H H4C 1.0865 0.1105 0.8272 0.030 Uiso calc R 1 1 . .
    C C5 0.97113(16) 0.1547(2) 0.74148(12) 0.0204(5) Uani d . 1 1 . .
    H H5B 0.9343 0.0940 0.7519 0.024 Uiso calc R 1 1 . .
    C C6 0.93470(15) 0.2335(2) 0.68126(12) 0.0163(4) Uani d . 1 1 . .
    C C7 0.83791(15) 0.2292(2) 0.63192(12) 0.0174(5) Uani d . 1 1 . .
    C C8 0.67839(16) -0.0441(2) 0.54144(13) 0.0216(5) Uani d . 1 1 . .
    H H8A 0.6991 -0.0683 0.5944 0.026 Uiso calc R 1 1 . .
    C C9 0.75718(18) -0.0592(3) 0.51657(15) 0.0314(6) Uani d . 1 1 . .
    H H9A 0.8062 -0.0041 0.5455 0.047 Uiso calc R 1 1 . .
    H H9B 0.7384 -0.0377 0.4644 0.047 Uiso calc R 1 1 . .
    H H9C 0.7779 -0.1458 0.5238 0.047 Uiso calc R 1 1 . .
    C C10 0.59970(19) -0.1273(3) 0.49919(16) 0.0339(6) Uani d . 1 1 . .
    H H10A 0.5511 -0.1153 0.5178 0.051 Uiso calc R 1 1 . .
    H H10B 0.6190 -0.2145 0.5057 0.051 Uiso calc R 1 1 . .
    H H10C 0.5782 -0.1059 0.4469 0.051 Uiso calc R 1 1 . .
    C C11 0.62386(19) 0.4006(2) 0.63394(14) 0.0293(6) Uani d D 1 1 . .
    H H11A 0.6168 0.4687 0.5974 0.044 Uiso calc PR 0.458(5) 1 A 1
    H H11B 0.6167 0.3669 0.6792 0.044 Uiso calc PR 0.542(5) 1 A 2
    C C12 0.7119(6) 0.4539(9) 0.6829(5) 0.0619(11) Uani d PD 0.458(5) 1 A 1
    H H12A 0.7376 0.4014 0.7266 0.093 Uiso calc PR 0.458(5) 1 A 1
    H H12B 0.7026 0.5382 0.6978 0.093 Uiso calc PR 0.458(5) 1 A 1
    H H12C 0.7532 0.4570 0.6562 0.093 Uiso calc PR 0.458(5) 1 A 1
    C C13 0.5276(6) 0.4168(8) 0.6273(5) 0.0619(11) Uani d PD 0.458(5) 1 A 1
    H H13A 0.4995 0.3349 0.6244 0.093 Uiso calc PR 0.458(5) 1 A 1
    H H13B 0.4948 0.4644 0.5828 0.093 Uiso calc PR 0.458(5) 1 A 1
    H H13C 0.5258 0.4615 0.6704 0.093 Uiso calc PR 0.458(5) 1 A 1
    C C12' 0.6977(5) 0.5009(7) 0.6466(5) 0.0619(11) Uani d PD 0.542(5) 1 A 2
    H H12D 0.7565 0.4650 0.6752 0.093 Uiso calc PR 0.542(5) 1 A 2
    H H12E 0.6857 0.5712 0.6736 0.093 Uiso calc PR 0.542(5) 1 A 2
    H H12F 0.6977 0.5299 0.5991 0.093 Uiso calc PR 0.542(5) 1 A 2
    C C13' 0.5514(5) 0.4973(6) 0.5888(4) 0.0619(11) Uani d PD 0.542(5) 1 A 2
    H H13D 0.4917 0.4590 0.5731 0.093 Uiso calc PR 0.542(5) 1 A 2
    H H13E 0.5639 0.5235 0.5455 0.093 Uiso calc PR 0.542(5) 1 A 2
    H H13F 0.5532 0.5700 0.6196 0.093 Uiso calc PR 0.542(5) 1 A 2
    C C14 0.53551(17) 0.8319(2) 0.69340(13) 0.0209(5) Uani d . 1 1 . .
    H H14A 0.5109 0.8941 0.6570 0.025 Uiso calc R 1 1 . .
    C C15 0.62753(17) 0.8276(2) 0.73154(14) 0.0245(5) Uani d . 1 1 . .
    H H15A 0.6664 0.8872 0.7229 0.029 Uiso calc R 1 1 . .
    C C16 0.66076(16) 0.7340(2) 0.78238(13) 0.0241(5) Uani d . 1 1 . .
    C C17 0.60747(17) 0.6462(2) 0.79746(13) 0.0248(5) Uani d . 1 1 . .
    H H17A 0.6330 0.5823 0.8325 0.030 Uiso calc R 1 1 . .
    C C18 0.51529(16) 0.6533(2) 0.75999(13) 0.0227(5) Uani d . 1 1 . .
    H H18A 0.4770 0.5946 0.7701 0.027 Uiso calc R 1 1 . .
    C C19 0.47844(16) 0.7459(2) 0.70771(12) 0.0179(5) Uani d . 1 1 . .
    C C20 0.37995(16) 0.7536(2) 0.66527(12) 0.0186(5) Uani d . 1 1 . .
    C C21 0.20729(17) 0.4683(2) 0.56179(13) 0.0232(5) Uani d . 1 1 . .
    H H21A 0.2013 0.4257 0.6053 0.028 Uiso calc R 1 1 . .
    C C22 0.2994(2) 0.4408(3) 0.5623(2) 0.0550(9) Uani d . 1 1 . .
    H H22A 0.3444 0.4811 0.6049 0.082 Uiso calc R 1 1 . .
    H H22B 0.3046 0.4728 0.5171 0.082 Uiso calc R 1 1 . .
    H H22C 0.3093 0.3507 0.5652 0.082 Uiso calc R 1 1 . .
    C C23 0.1340(3) 0.4201(3) 0.4942(2) 0.0723(14) Uani d . 1 1 . .
    H H23A 0.0754 0.4378 0.4974 0.108 Uiso calc R 1 1 . .
    H H23B 0.1409 0.3300 0.4904 0.108 Uiso calc R 1 1 . .
    H H23C 0.1378 0.4610 0.4506 0.108 Uiso calc R 1 1 . .
    C C24 0.07352(18) 0.8274(2) 0.60296(14) 0.0277(6) Uani d . 1 1 . .
    H H24A 0.0453 0.7512 0.6145 0.033 Uiso calc R 1 1 . .
    C C25 0.0378(2) 0.8417(3) 0.52048(15) 0.0354(7) Uani d . 1 1 . .
    H H25A 0.0521 0.7670 0.4982 0.053 Uiso calc R 1 1 . .
    H H25B 0.0655 0.9145 0.5072 0.053 Uiso calc R 1 1 . .
    H H25C -0.0275 0.8529 0.5025 0.053 Uiso calc R 1 1 . .
    C C26 0.0489(2) 0.9359(3) 0.64109(16) 0.0430(8) Uani d . 1 1 . .
    H H26A 0.0694 0.9193 0.6940 0.064 Uiso calc R 1 1 . .
    H H26B -0.0165 0.9470 0.6214 0.064 Uiso calc R 1 1 . .
    H H26C 0.0777 1.0117 0.6326 0.064 Uiso calc R 1 1 . .
loop_
    _atom_site_aniso_label
    _atom_site_aniso_U_11
    _atom_site_aniso_U_22
    _atom_site_aniso_U_33
    _atom_site_aniso_U_12
    _atom_site_aniso_U_13
    _atom_site_aniso_U_23
    P1 0.0147(3) 0.0187(3) 0.0103(3) -0.0003(2) 0.0049(2) -0.0013(2)
    P2 0.0177(3) 0.0191(3) 0.0117(3) 0.0005(2) 0.0059(2) 0.0002(2)
    F1 0.0164(8) 0.0524(10) 0.0328(8) -0.0072(7) 0.0038(6) -0.0086(7)
    F2 0.0178(8) 0.0483(10) 0.0357(9) -0.0050(7) 0.0076(6) -0.0064(7)
    O1 0.0236(9) 0.0325(9) 0.0150(8) -0.0006(7) 0.0085(7) 0.0053(7)
    O2 0.0179(8) 0.0257(8) 0.0128(7) -0.0031(7) 0.0070(6) -0.0031(6)
    O3 0.0286(10) 0.0303(9) 0.0171(8) -0.0017(7) 0.0072(7) 0.0081(7)
    O4 0.0197(9) 0.0259(9) 0.0128(7) -0.0032(7) 0.0070(6) -0.0004(6)
    N1 0.0157(10) 0.0243(10) 0.0096(8) -0.0030(8) 0.0039(7) 0.0006(7)
    N2 0.0196(10) 0.0201(10) 0.0086(8) 0.0011(8) 0.0044(7) 0.0010(7)
    N3 0.0234(11) 0.0206(10) 0.0172(10) 0.0028(8) 0.0093(8) 0.0005(8)
    N4 0.0191(10) 0.0253(10) 0.0097(9) -0.0015(8) 0.0047(7) 0.0034(7)
    N5 0.0265(11) 0.0193(10) 0.0123(9) 0.0025(8) 0.0084(8) 0.0021(7)
    N6 0.0251(12) 0.0198(10) 0.0228(10) 0.0026(8) 0.0091(9) -0.0005(8)
    C1 0.0225(13) 0.0202(12) 0.0264(12) 0.0010(9) 0.0146(10) 0.0008(9)
    C2 0.0213(13) 0.0214(12) 0.0341(14) -0.0048(10) 0.0163(11) -0.0051(10)
    C3 0.0148(12) 0.0341(14) 0.0235(12) -0.0031(10) 0.0076(9) -0.0100(10)
    C4 0.0206(13) 0.0354(14) 0.0178(11) 0.0021(11) 0.0063(10) 0.0037(10)
    C5 0.0179(12) 0.0259(12) 0.0187(11) -0.0023(9) 0.0082(9) 0.0013(9)
    C6 0.0159(11) 0.0201(11) 0.0147(10) -0.0008(9) 0.0079(9) -0.0025(8)
    C7 0.0201(12) 0.0192(11) 0.0152(11) -0.0008(9) 0.0089(9) -0.0007(9)
    C8 0.0252(13) 0.0219(12) 0.0169(11) 0.0032(10) 0.0067(9) -0.0015(9)
    C9 0.0239(14) 0.0318(14) 0.0384(15) 0.0035(11) 0.0112(12) -0.0096(12)
    C10 0.0354(16) 0.0271(14) 0.0448(17) -0.0065(12) 0.0215(13) -0.0123(12)
    C11 0.0413(16) 0.0229(13) 0.0277(13) 0.0037(11) 0.0173(12) -0.0055(10)
    C12 0.083(3) 0.046(2) 0.070(3) -0.003(2) 0.044(2) -0.0214(19)
    C13 0.083(3) 0.046(2) 0.070(3) -0.003(2) 0.044(2) -0.0214(19)
    C12' 0.083(3) 0.046(2) 0.070(3) -0.003(2) 0.044(2) -0.0214(19)
    C13' 0.083(3) 0.046(2) 0.070(3) -0.003(2) 0.044(2) -0.0214(19)
    C14 0.0285(13) 0.0173(11) 0.0218(12) -0.0018(10) 0.0151(10) -0.0013(9)
    C15 0.0243(13) 0.0227(12) 0.0329(13) -0.0075(10) 0.0179(11) -0.0054(10)
    C16 0.0173(12) 0.0326(13) 0.0232(12) -0.0034(10) 0.0082(10) -0.0093(10)
    C17 0.0234(13) 0.0334(14) 0.0185(11) 0.0007(10) 0.0088(10) 0.0034(10)
    C18 0.0214(13) 0.0295(13) 0.0183(11) -0.0033(10) 0.0085(10) 0.0041(10)
    C19 0.0225(12) 0.0200(11) 0.0139(10) -0.0019(9) 0.0099(9) -0.0023(8)
    C20 0.0242(13) 0.0186(11) 0.0140(10) -0.0005(9) 0.0081(9) -0.0002(9)
    C21 0.0321(14) 0.0202(12) 0.0188(11) 0.0048(10) 0.0111(10) -0.0010(9)
    C22 0.053(2) 0.0428(19) 0.080(3) 0.0130(16) 0.037(2) -0.0067(18)
    C23 0.061(2) 0.0353(18) 0.087(3) 0.0087(17) -0.013(2) -0.0311(19)
    C24 0.0289(14) 0.0278(13) 0.0281(13) 0.0090(11) 0.0124(11) 0.0041(10)
    C25 0.0352(16) 0.0377(15) 0.0277(14) 0.0128(12) 0.0048(12) 0.0006(12)
    C26 0.053(2) 0.0476(18) 0.0314(15) 0.0243(15) 0.0183(14) 0.0018(13)
_geom_special_details
;
All e.s.d.'s (except the e.s.d. in the dihedral angle between two l.s. planes)
are estimated using the full covariance matrix. The cell e.s.d.'s are taken
into account individually in the estimation of e.s.d.'s in distances, angles
and torsion angles; correlations between e.s.d.'s in cell parameters are only
used when they are defined by crystal symmetry. An approximate (isotropic)
treatment of cell e.s.d.'s is used for estimating e.s.d.'s involving l.s.
planes.
;
loop_
    _geom_bond_atom_site_label_1
    _geom_bond_atom_site_label_2
    _geom_bond_site_symmetry_2
    _geom_bond_distance
    _geom_bond_publ_flag
    P1 O2 . 1.4788(16) ?
    P1 N2 . 1.6159(18) ?
    P1 N3 . 1.634(2) ?
    P1 N1 . 1.7065(19) ?
    P2 O4 . 1.4792(16) ?
    P2 N5 . 1.6197(19) ?
    P2 N6 . 1.629(2) ?
    P2 N4 . 1.688(2) ?
    F1 C3 . 1.362(3) ?
    F2 C16 . 1.359(3) ?
    O1 C7 . 1.231(3) ?
    O3 C20 . 1.234(3) ?
    N1 C7 . 1.365(3) ?
    N1 H1N . 0.868(16) ?
    N2 C8 . 1.475(3) ?
    N2 H2N . 0.848(16) ?
    N3 C11 . 1.484(3) ?
    N3 H3N . 0.828(17) ?
    N4 C20 . 1.364(3) ?
    N4 H4N . 0.849(17) ?
    N5 C21 . 1.473(3) ?
    N5 H5N . 0.852(17) ?
    N6 C24 . 1.475(3) ?
    N6 H6N . 0.833(17) ?
    C1 C2 . 1.388(3) ?
    C1 C6 . 1.395(3) ?
    C1 H1B . 0.9500 ?
    C2 C3 . 1.374(4) ?
    C2 H2C . 0.9500 ?
    C3 C4 . 1.375(4) ?
    C4 C5 . 1.387(3) ?
    C4 H4C . 0.9500 ?
    C5 C6 . 1.393(3) ?
    C5 H5B . 0.9500 ?
    C6 C7 . 1.496(3) ?
    C8 C9 . 1.516(4) ?
    C8 C10 . 1.519(4) ?
    C8 H8A . 1.0000 ?
    C9 H9A . 0.9800 ?
    C9 H9B . 0.9800 ?
    C9 H9C . 0.9800 ?
    C10 H10A . 0.9800 ?
    C10 H10B . 0.9800 ?
    C10 H10C . 0.9800 ?
    C11 C12 . 1.497(9) ?
    C11 C13 . 1.508(8) ?
    C11 C12' . 1.551(7) ?
    C11 C13' . 1.567(7) ?
    C11 H11A . 1.0000 ?
    C11 H11B . 1.0000 ?
    C12 H12A . 0.9800 ?
    C12 H12B . 0.9800 ?
    C12 H12C . 0.9800 ?
    C13 H13A . 0.9800 ?
    C13 H13B . 0.9800 ?
    C13 H13C . 0.9800 ?
    C12' H12D . 0.9800 ?
    C12' H12E . 0.9800 ?
    C12' H12F . 0.9800 ?
    C13' H13D . 0.9800 ?
    C13' H13E . 0.9800 ?
    C13' H13F . 0.9800 ?
    C14 C15 . 1.386(4) ?
    C14 C19 . 1.397(3) ?
    C14 H14A . 0.9500 ?
    C15 C16 . 1.377(4) ?
    C15 H15A . 0.9500 ?
    C16 C17 . 1.374(4) ?
    C17 C18 . 1.388(3) ?
    C17 H17A . 0.9500 ?
    C18 C19 . 1.393(3) ?
    C18 H18A . 0.9500 ?
    C19 C20 . 1.490(3) ?
    C21 C22 . 1.498(4) ?
    C21 C23 . 1.502(4) ?
    C21 H21A . 1.0000 ?
    C22 H22A . 0.9800 ?
    C22 H22B . 0.9800 ?
    C22 H22C . 0.9800 ?
    C23 H23A . 0.9800 ?
    C23 H23B . 0.9800 ?
    C23 H23C . 0.9800 ?
    C24 C25 . 1.509(4) ?
    C24 C26 . 1.512(4) ?
    C24 H24A . 1.0000 ?
    C25 H25A . 0.9800 ?
    C25 H25B . 0.9800 ?
    C25 H25C . 0.9800 ?
    C26 H26A . 0.9800 ?
    C26 H26B . 0.9800 ?
    C26 H26C . 0.9800 ?
loop_
    _geom_angle_atom_site_label_1
    _geom_angle_atom_site_label_2
    _geom_angle_atom_site_label_3
    _geom_angle_site_symmetry_1
    _geom_angle_site_symmetry_3
    _geom_angle
    _geom_angle_publ_flag
    O2 P1 N2 . . 115.19(10) ?
    O2 P1 N3 . . 114.04(10) ?
    N2 P1 N3 . . 104.94(10) ?
    O2 P1 N1 . . 104.88(9) ?
    N2 P1 N1 . . 108.28(10) ?
    N3 P1 N1 . . 109.37(10) ?
    O4 P2 N5 . . 111.19(10) ?
    O4 P2 N6 . . 114.82(10) ?
    N5 P2 N6 . . 108.42(10) ?
    O4 P2 N4 . . 106.65(9) ?
    N5 P2 N4 . . 111.01(10) ?
    N6 P2 N4 . . 104.57(11) ?
    C7 N1 P1 . . 122.57(16) ?
    C7 N1 H1N . . 120.4(17) ?
    P1 N1 H1N . . 115.9(17) ?
    C8 N2 P1 . . 119.54(15) ?
    C8 N2 H2N . . 116.2(18) ?
    P1 N2 H2N . . 119.1(18) ?
    C11 N3 P1 . . 119.18(16) ?
    C11 N3 H3N . . 114.6(19) ?
    P1 N3 H3N . . 112.0(19) ?
    C20 N4 P2 . . 125.15(16) ?
    C20 N4 H4N . . 119.2(18) ?
    P2 N4 H4N . . 115.2(18) ?
    C21 N5 P2 . . 122.39(16) ?
    C21 N5 H5N . . 115.1(18) ?
    P2 N5 H5N . . 118.0(18) ?
    C24 N6 P2 . . 120.41(17) ?
    C24 N6 H6N . . 115(2) ?
    P2 N6 H6N . . 116(2) ?
    C2 C1 C6 . . 121.2(2) ?
    C2 C1 H1B . . 119.4 ?
    C6 C1 H1B . . 119.4 ?
    C3 C2 C1 . . 117.4(2) ?
    C3 C2 H2C . . 121.3 ?
    C1 C2 H2C . . 121.3 ?
    F1 C3 C2 . . 118.4(2) ?
    F1 C3 C4 . . 118.1(2) ?
    C2 C3 C4 . . 123.5(2) ?
    C3 C4 C5 . . 118.3(2) ?
    C3 C4 H4C . . 120.8 ?
    C5 C4 H4C . . 120.8 ?
    C4 C5 C6 . . 120.3(2) ?
    C4 C5 H5B . . 119.8 ?
    C6 C5 H5B . . 119.8 ?
    C5 C6 C1 . . 119.2(2) ?
    C5 C6 C7 . . 122.7(2) ?
    C1 C6 C7 . . 118.0(2) ?
    O1 C7 N1 . . 121.2(2) ?
    O1 C7 C6 . . 121.1(2) ?
    N1 C7 C6 . . 117.63(19) ?
    N2 C8 C9 . . 111.0(2) ?
    N2 C8 C10 . . 109.9(2) ?
    C9 C8 C10 . . 112.5(2) ?
    N2 C8 H8A . . 107.7 ?
    C9 C8 H8A . . 107.7 ?
    C10 C8 H8A . . 107.7 ?
    C8 C9 H9A . . 109.5 ?
    C8 C9 H9B . . 109.5 ?
    H9A C9 H9B . . 109.5 ?
    C8 C9 H9C . . 109.5 ?
    H9A C9 H9C . . 109.5 ?
    H9B C9 H9C . . 109.5 ?
    C8 C10 H10A . . 109.5 ?
    C8 C10 H10B . . 109.5 ?
    H10A C10 H10B . . 109.5 ?
    C8 C10 H10C . . 109.5 ?
    H10A C10 H10C . . 109.5 ?
    H10B C10 H10C . . 109.5 ?
    N3 C11 C12 . . 114.5(4) ?
    N3 C11 C13 . . 110.7(4) ?
    C12 C11 C13 . . 134.7(5) ?
    N3 C11 C12' . . 109.7(3) ?
    C12 C11 C12' . . 31.6(4) ?
    C13 C11 C12' . . 129.0(4) ?
    N3 C11 C13' . . 106.5(3) ?
    C12 C11 C13' . . 115.8(5) ?
    C13 C11 C13' . . 49.7(4) ?
    C12' C11 C13' . . 89.6(4) ?
    N3 C11 H11A . . 90.6 ?
    C12 C11 H11A . . 90.6 ?
    C13 C11 H11A . . 90.6 ?
    C12' C11 H11A . . 59.1 ?
    C13' C11 H11A . . 41.1 ?
    N3 C11 H11B . . 116.0 ?
    C12 C11 H11B . . 87.7 ?
    C13 C11 H11B . . 71.0 ?
    C12' C11 H11B . . 116.0 ?
    C13' C11 H11B . . 116.0 ?
    H11A C11 H11B . . 151.4 ?
    C11 C12 H12A . . 109.5 ?
    C11 C12 H12B . . 109.5 ?
    H12A C12 H12B . . 109.5 ?
    C11 C12 H12C . . 109.5 ?
    H12A C12 H12C . . 109.5 ?
    H12B C12 H12C . . 109.5 ?
    C11 C13 H13A . . 109.5 ?
    C11 C13 H13B . . 109.5 ?
    H13A C13 H13B . . 109.5 ?
    C11 C13 H13C . . 109.5 ?
    H13A C13 H13C . . 109.5 ?
    H13B C13 H13C . . 109.5 ?
    C11 C12' H12D . . 109.5 ?
    C11 C12' H12E . . 109.5 ?
    H12D C12' H12E . . 109.5 ?
    C11 C12' H12F . . 109.5 ?
    H12D C12' H12F . . 109.5 ?
    H12E C12' H12F . . 109.5 ?
    C11 C13' H13D . . 109.5 ?
    C11 C13' H13E . . 109.5 ?
    H13D C13' H13E . . 109.5 ?
    C11 C13' H13F . . 109.5 ?
    H13D C13' H13F . . 109.5 ?
    H13E C13' H13F . . 109.5 ?
    C15 C14 C19 . . 120.9(2) ?
    C15 C14 H14A . . 119.6 ?
    C19 C14 H14A . . 119.6 ?
    C16 C15 C14 . . 117.8(2) ?
    C16 C15 H15A . . 121.1 ?
    C14 C15 H15A . . 121.1 ?
    F2 C16 C17 . . 117.8(2) ?
    F2 C16 C15 . . 118.7(2) ?
    C17 C16 C15 . . 123.4(2) ?
    C16 C17 C18 . . 118.1(2) ?
    C16 C17 H17A . . 120.9 ?
    C18 C17 H17A . . 120.9 ?
    C17 C18 C19 . . 120.6(2) ?
    C17 C18 H18A . . 119.7 ?
    C19 C18 H18A . . 119.7 ?
    C18 C19 C14 . . 119.1(2) ?
    C18 C19 C20 . . 121.7(2) ?
    C14 C19 C20 . . 119.2(2) ?
    O3 C20 N4 . . 120.9(2) ?
    O3 C20 C19 . . 121.9(2) ?
    N4 C20 C19 . . 117.19(19) ?
    N5 C21 C22 . . 111.9(2) ?
    N5 C21 C23 . . 109.0(2) ?
    C22 C21 C23 . . 112.8(3) ?
    N5 C21 H21A . . 107.6 ?
    C22 C21 H21A . . 107.6 ?
    C23 C21 H21A . . 107.6 ?
    C21 C22 H22A . . 109.5 ?
    C21 C22 H22B . . 109.5 ?
    H22A C22 H22B . . 109.5 ?
    C21 C22 H22C . . 109.5 ?
    H22A C22 H22C . . 109.5 ?
    H22B C22 H22C . . 109.5 ?
    C21 C23 H23A . . 109.5 ?
    C21 C23 H23B . . 109.5 ?
    H23A C23 H23B . . 109.5 ?
    C21 C23 H23C . . 109.5 ?
    H23A C23 H23C . . 109.5 ?
    H23B C23 H23C . . 109.5 ?
    N6 C24 C25 . . 112.2(2) ?
    N6 C24 C26 . . 109.7(2) ?
    C25 C24 C26 . . 112.5(2) ?
    N6 C24 H24A . . 107.4 ?
    C25 C24 H24A . . 107.4 ?
    C26 C24 H24A . . 107.4 ?
    C24 C25 H25A . . 109.5 ?
    C24 C25 H25B . . 109.5 ?
    H25A C25 H25B . . 109.5 ?
    C24 C25 H25C . . 109.5 ?
    H25A C25 H25C . . 109.5 ?
    H25B C25 H25C . . 109.5 ?
    C24 C26 H26A . . 109.5 ?
    C24 C26 H26B . . 109.5 ?
    H26A C26 H26B . . 109.5 ?
    C24 C26 H26C . . 109.5 ?
    H26A C26 H26C . . 109.5 ?
    H26B C26 H26C . . 109.5 ?
loop_
    _geom_torsion_atom_site_label_1
    _geom_torsion_atom_site_label_2
    _geom_torsion_atom_site_label_3
    _geom_torsion_atom_site_label_4
    _geom_torsion_site_symmetry_1
    _geom_torsion_site_symmetry_2
    _geom_torsion_site_symmetry_3
    _geom_torsion_site_symmetry_4
    _geom_torsion
    _geom_torsion_publ_flag
    O2 P1 N1 C7 . . . . -171.46(18) ?
    N2 P1 N1 C7 . . . . 65.1(2) ?
    N3 P1 N1 C7 . . . . -48.8(2) ?
    O2 P1 N2 C8 . . . . -57.3(2) ?
    N3 P1 N2 C8 . . . . 176.46(17) ?
    N1 P1 N2 C8 . . . . 59.74(19) ?
    O2 P1 N3 C11 . . . . 43.7(2) ?
    N2 P1 N3 C11 . . . . 170.64(18) ?
    N1 P1 N3 C11 . . . . -73.4(2) ?
    O4 P2 N4 C20 . . . . 177.25(18) ?
    N5 P2 N4 C20 . . . . 56.0(2) ?
    N6 P2 N4 C20 . . . . -60.7(2) ?
    O4 P2 N5 C21 . . . . -41.3(2) ?
    N6 P2 N5 C21 . . . . -168.44(19) ?
    N4 P2 N5 C21 . . . . 77.2(2) ?
    O4 P2 N6 C24 . . . . -56.2(2) ?
    N5 P2 N6 C24 . . . . 68.8(2) ?
    N4 P2 N6 C24 . . . . -172.75(17) ?
    C6 C1 C2 C3 . . . . 0.4(3) ?
    C1 C2 C3 F1 . . . . -178.9(2) ?
    C1 C2 C3 C4 . . . . 1.2(4) ?
    F1 C3 C4 C5 . . . . 178.3(2) ?
    C2 C3 C4 C5 . . . . -1.8(4) ?
    C3 C4 C5 C6 . . . . 0.8(4) ?
    C4 C5 C6 C1 . . . . 0.8(3) ?
    C4 C5 C6 C7 . . . . -178.6(2) ?
    C2 C1 C6 C5 . . . . -1.4(3) ?
    C2 C1 C6 C7 . . . . 178.0(2) ?
    P1 N1 C7 O1 . . . . -2.4(3) ?
    P1 N1 C7 C6 . . . . 176.42(15) ?
    C5 C6 C7 O1 . . . . -163.0(2) ?
    C1 C6 C7 O1 . . . . 17.6(3) ?
    C5 C6 C7 N1 . . . . 18.1(3) ?
    C1 C6 C7 N1 . . . . -161.2(2) ?
    P1 N2 C8 C9 . . . . -109.6(2) ?
    P1 N2 C8 C10 . . . . 125.23(19) ?
    P1 N3 C11 C12 . . . . 75.4(5) ?
    P1 N3 C11 C13 . . . . -102.8(4) ?
    P1 N3 C11 C12' . . . . 109.2(4) ?
    P1 N3 C11 C13' . . . . -155.2(3) ?
    C19 C14 C15 C16 . . . . 1.7(3) ?
    C14 C15 C16 F2 . . . . 179.0(2) ?
    C14 C15 C16 C17 . . . . -0.6(4) ?
    F2 C16 C17 C18 . . . . 179.6(2) ?
    C15 C16 C17 C18 . . . . -0.8(4) ?
    C16 C17 C18 C19 . . . . 1.1(4) ?
    C17 C18 C19 C14 . . . . 0.0(3) ?
    C17 C18 C19 C20 . . . . 178.3(2) ?
    C15 C14 C19 C18 . . . . -1.4(3) ?
    C15 C14 C19 C20 . . . . -179.8(2) ?
    P2 N4 C20 O3 . . . . 9.1(3) ?
    P2 N4 C20 C19 . . . . -170.58(16) ?
    C18 C19 C20 O3 . . . . -161.9(2) ?
    C14 C19 C20 O3 . . . . 16.4(3) ?
    C18 C19 C20 N4 . . . . 17.7(3) ?
    C14 C19 C20 N4 . . . . -164.0(2) ?
    P2 N5 C21 C22 . . . . -92.0(3) ?
    P2 N5 C21 C23 . . . . 142.6(3) ?
    P2 N6 C24 C25 . . . . -94.2(2) ?
    P2 N6 C24 C26 . . . . 140.0(2) ?
loop_
    _geom_hbond_atom_site_label_D
    _geom_hbond_atom_site_label_H
    _geom_hbond_atom_site_label_A
    _geom_hbond_site_symmetry_A
    _geom_hbond_distance_DH
    _geom_hbond_distance_HA
    _geom_hbond_distance_DA
    _geom_hbond_angle_DHA
    N1 H1N O4 2_646 0.868(16) 1.970(17) 2.832(2) 172(2)
    N2 H2N O3 3_666 0.848(16) 2.177(17) 3.010(2) 167(2)
    N3 H3N O1 . 0.828(17) 2.51(3) 2.990(3) 118(2)
    N4 H4N O2 2_656 0.849(17) 1.960(17) 2.802(2) 171(3)
    N5 H5N O1 3_666 0.852(17) 2.154(18) 2.990(2) 167(2)
    N6 H6N O3 . 0.833(17) 2.51(3) 3.055(3) 124(2)
data_global
_journal_date_recd_electronic     2012-11-06
_journal_date_accepted     2012-11-09
_journal_name_full     'Acta Crystallographica, Section E'
_journal_year     2012
_journal_volume     68
_journal_issue     12
_journal_page_first     o3406
_journal_page_last     o3407
_journal_paper_category     QO
_journal_paper_doi     10.1107/S1600536812046326
_journal_coeditor_code     FF2089
_publ_contact_author_name     'Mehrdad Pourayoubi'
_publ_contact_author_address
;
Faculty of Chemistry, North Tehran Branch, Islamic Azad University, Tehran,
Iran
;
_publ_contact_author_email     pourayoubi@um.ac.ir
_publ_contact_author_fax     '(+98)-511-8796416'
_publ_contact_author_phone     '(+98)-511-8795457'
_publ_section_title
;
<i>N</i>-(4-Fluorobenzoyl)-<i>N</i>',<i>N</i>''-diisopropylphosphoric triamide
;
loop_
    _publ_author_name
    _publ_author_address
    'Pourayoubi, Mehrdad'
;
Department of Chemistry, Ferdowsi University of Mashhad, Mashhad, Iran
;
    'Tarahhomi, Atekeh'
;
Department of Chemistry, Ferdowsi University of Mashhad, Mashhad, Iran
;
    'Rheingold, Arnold L.'
;
Department of Chemistry, University of California, San Diego,
9500 Gilman Drive,
La Jolla, CA 92093, USA
;
    'Golen, James A.'
;
Department of Chemistry, University of California, San Diego,
9500 Gilman Drive,
La Jolla, CA 92093, USA
;
