# Supplementary material for: N-(4-Fluoro­benzo­yl)-N′,N′′-diisopropyl­phospho­ric triamide
Source: Acta Crystallogr Sect E Struct Rep Online. 2012 Nov 24;68(Pt 12):o3406–7. doi: 10.1107/S1600536812046326 (PMC3588995; doi:10.1107/S1600536812046326)
Supplement: Supplementary file 2 [file e-68-o3406-Isup2.hkl]

# 
# h,k,l, Fc-squared, Fo-squared, sigma(Fo-squared) and status flag 
# 
data_I
_shelx_title ' atar51 in P2(1)/c' 
_shelx_refln_list_code          4 
_shelx_F_calc_maximum      298.81 
_exptl_crystal_F_000      1280.00 
_reflns_d_resolution_high  0.7979 
 
loop_ 
 _symmetry_equiv_pos_as_xyz 
 'x, y, z' 
 '-x, y+1/2, -z+1/2' 
 '-x, -y, -z' 
 'x, -y-1/2, z-1/2' 
 
_cell_length_a    15.9974 
_cell_length_b    10.7474 
_cell_length_c    19.5478 
_cell_angle_alpha  90.000 
_cell_angle_beta  111.461 
_cell_angle_gamma  90.000 
 
_shelx_F_squared_multiplier     1.000 
 
loop_ 
 _refln_index_h 
 _refln_index_k 
 _refln_index_l 
 _refln_F_squared_calc 
 _refln_F_squared_meas 
 _refln_F_squared_sigma 
 _refln_observed_status 
   3   0   0     7655.06     6806.81    126.28 o 
   4   0   0     3247.67     4097.43     69.90 o 
   5   0   0    14851.44    15814.26    255.54 o 
   6   0   0    16092.49    16168.18    262.72 o 
   7   0   0    56729.98    62708.29   1227.71 o 
   8   0   0     2335.44     2127.81     53.60 o 
   9   0   0      506.98      487.22     25.07 o 
  10   0   0        2.84        8.73      8.96 o 
  11   0   0       31.24       90.55     14.24 o 
  12   0   0      204.94      140.41     22.79 o 
  13   0   0       62.12      183.27     26.44 o 
  14   0   0      104.90       74.77     20.97 o 
  15   0   0     1495.18     1610.21     72.94 o 
  16   0   0        3.36       20.97     21.88 o 
  17   0   0      197.44      178.71     31.91 o 
  18   0   0      169.91      196.94     34.65 o 
   2   1   0       72.14       92.10      3.94 o 
   3   1   0       83.23       62.48      4.25 o 
   4   1   0      119.83       98.34      4.91 o 
   5   1   0     8822.90     9139.50    111.25 o 
   6   1   0    23191.84    23199.33    284.93 o 
   7   1   0    17581.21    19356.09    265.97 o 
   8   1   0     1157.46     1055.04     22.69 o 
   9   1   0       11.72        7.37      6.80 o 
  10   1   0       33.59       41.81      8.75 o 
  11   1   0       31.09       23.85      9.08 o 
  12   1   0      214.53      228.40     18.38 o 
  13   1   0       91.54      116.13     13.47 o 
  14   1   0       24.07        1.83     10.45 o 
  15   1   0      648.09      628.99     32.88 o 
  16   1   0       55.51       41.70     15.71 o 
  17   1   0      370.81      438.91     35.56 o 
  18   1   0      121.94      134.13     22.57 o 
   0   2   0    62202.22    62677.33    863.54 o 
   1   2   0     1149.77     1079.17     14.03 o 
   2   2   0       45.79       49.05      2.99 o 
   3   2   0      105.67       89.18      4.67 o 
   4   2   0     1008.36      884.62     13.37 o 
   5   2   0     4015.62     3851.73     48.27 o 
   6   2   0     1493.25     1659.64     24.59 o 
   7   2   0    10294.91    10420.32    147.18 o 
   8   2   0       21.09       15.58      5.92 o 
   9   2   0      264.44      158.28     10.27 o 
  10   2   0       93.62       55.23     10.92 o 
  11   2   0       88.33       57.02      8.96 o 
  12   2   0      237.49      186.97     16.53 o 
  13   2   0       37.79       51.94     11.86 o 
  14   2   0       16.88       20.91     10.99 o 
  15   2   0      559.43      503.80     26.58 o 
  16   2   0       57.72       12.12     14.50 o 
  17   2   0       43.46       28.45     25.07 o 
  18   2   0      246.96      167.77     34.65 o 
   1   3   0        2.55       10.50      2.35 o 
   2   3   0       71.12       92.36      3.97 o 
   3   3   0      595.85      747.47     11.90 o 
   4   3   0       59.89       57.30      4.50 o 
   5   3   0        1.93        4.53      3.81 o 
   6   3   0     2974.67     2891.50     38.70 o 
   7   3   0      148.82      131.62      7.99 o 
   8   3   0      734.45      820.43     20.10 o 
   9   3   0      144.72      106.50      9.31 o 
  10   3   0        6.03        8.74      6.82 o 
  11   3   0       19.89       43.74      8.42 o 
  12   3   0     2741.54     2497.29     47.45 o 
  13   3   0      102.95      122.31     12.72 o 
  14   3   0      228.65      240.36     18.87 o 
  15   3   0      127.56      104.93     18.66 o 
  16   3   0       11.92       27.41     15.43 o 
  17   3   0        5.97      -14.83     14.83 o 
  18   3   0        0.83       10.94     25.53 o 
   0   4   0     3385.65     3150.83     48.45 o 
   1   4   0      567.61      535.43      8.20 o 
   2   4   0     2927.13     2791.02     29.21 o 
   3   4   0     2767.13     2848.41     32.00 o 
   4   4   0     1310.07     1397.36     21.62 o 
   5   4   0     2027.25     2087.56     34.25 o 
   6   4   0      166.54      179.75      7.60 o 
   7   4   0     1313.93     1298.50     32.02 o 
   8   4   0      138.40      154.56     10.34 o 
   9   4   0        2.52        5.90      6.67 o 
  10   4   0       23.51       46.27      9.41 o 
  11   4   0       78.04      193.18     15.92 o 
  12   4   0      171.65      179.78     14.48 o 
  13   4   0        6.12       13.00      9.49 o 
  14   4   0       75.79       61.51     13.46 o 
  15   4   0        5.87       13.41     13.82 o 
  16   4   0      337.19      333.86     28.00 o 
  17   4   0      107.99       93.91     30.09 o 
   1   5   0    14485.40    14960.11    140.77 o 
   2   5   0        3.07       -1.34      3.17 o 
   3   5   0    12452.89    12452.23    126.14 o 
   4   5   0      914.37     1010.27     16.42 o 
   5   5   0      611.20      640.60     12.92 o 
   6   5   0     1378.90     1550.01     25.14 o 
   7   5   0      412.81      319.75     18.53 o 
   8   5   0     3902.32     3994.70     64.73 o 
   9   5   0       34.48       24.64      7.77 o 
  10   5   0    11815.96    11535.82    167.65 o 
  11   5   0        1.34       19.24      8.69 o 
  12   5   0      690.04      753.12     24.45 o 
  13   5   0        0.05       -0.87      9.92 o 
  14   5   0       82.13      117.76     15.54 o 
  15   5   0      165.29      145.99     17.36 o 
  16   5   0      634.65      661.89     44.68 o 
  17   5   0      430.00      461.36     50.15 o 
   0   6   0     1853.80     1925.89     48.83 o 
   1   6   0       45.96       44.52      4.19 o 
   2   6   0      232.51      300.27      7.89 o 
   3   6   0     3560.36     3517.13     40.02 o 
   4   6   0      648.88      745.40     15.98 o 
   5   6   0        5.59        0.84      4.27 o 
   6   6   0      145.27      115.35      7.02 o 
   7   6   0     1614.12     1476.23     25.06 o 
   8   6   0      579.01      586.09     17.89 o 
   9   6   0     3163.19     3252.08     56.68 o 
  10   6   0        3.89       14.22      8.60 o 
  11   6   0     1289.89     1135.60     29.45 o 
  12   6   0       27.66       40.16     16.34 o 
  13   6   0      410.39      351.56     22.87 o 
  14   6   0      467.38      571.46     35.78 o 
  15   6   0      295.48      344.03     29.63 o 
  16   6   0     1434.65     1518.67     57.68 o 
   1   7   0     1309.03      953.70     15.44 o 
   2   7   0        7.59       13.49      3.97 o 
   3   7   0     1516.61     1582.37     29.42 o 
   4   7   0      562.74      570.43     12.48 o 
   5   7   0       68.39       61.45      7.43 o 
   6   7   0      136.14       69.34     10.53 o 
   7   7   0       68.60       79.97      7.64 o 
   8   7   0     1025.64      942.43     20.26 o 
   9   7   0       29.97       17.30      7.20 o 
  10   7   0     6870.67     6636.93    118.04 o 
  11   7   0      220.62      173.15     15.93 o 
  12   7   0      131.77      123.58     15.72 o 
  13   7   0       63.06       40.51     17.08 o 
  14   7   0      384.25      363.44     31.91 o 
  15   7   0      633.86      640.12     56.99 o 
   0   8   0     2260.30     2122.00     39.33 o 
   1   8   0      194.15      215.47      8.85 o 
   2   8   0     1029.63      994.18     16.71 o 
   3   8   0     1095.38     1118.45     18.25 o 
   4   8   0      104.19      123.81      7.46 o 
   5   8   0       67.59       93.41      7.46 o 
   6   8   0      878.11      851.48     25.43 o 
   7   8   0      446.70      405.36     14.38 o 
   8   8   0      386.20      380.40     14.54 o 
   9   8   0     1336.75     1129.50     30.74 o 
  10   8   0      352.83      345.13     27.35 o 
  11   8   0       96.12      108.97     19.66 o 
  12   8   0      180.89      131.44     26.90 o 
  13   8   0       27.46       31.02     18.02 o 
  14   8   0      210.01      226.20     31.91 o 
   1   9   0     2761.76     2718.63     34.81 o 
   2   9   0      230.00      226.62      9.71 o 
   3   9   0       28.57       26.01      5.94 o 
   4   9   0       61.57       52.77      7.50 o 
   5   9   0      745.07      777.84     21.00 o 
   6   9   0      781.68      831.70     22.15 o 
   7   9   0      236.59      213.20     15.67 o 
   8   9   0      497.99      464.31     22.07 o 
   9   9   0      130.14       92.78     15.86 o 
  10   9   0       26.51       53.13     18.43 o 
  11   9   0        0.13        6.99     14.16 o 
  12   9   0      169.18      146.95     19.77 o 
  13   9   0       65.61       78.11     17.85 o 
   0  10   0     1072.55     1302.01     42.78 o 
   1  10   0       40.86       46.49     11.12 o 
   2  10   0      107.55       51.18     11.70 o 
   3  10   0       26.41       34.39     11.49 o 
   4  10   0      666.04      707.71     24.05 o 
   5  10   0      321.49      351.64     19.14 o 
   6  10   0      193.58      148.85     14.60 o 
   7  10   0      198.28      184.63     18.91 o 
   8  10   0       16.37       47.92     14.14 o 
   9  10   0       79.91       58.13     15.72 o 
  10  10   0       38.65       40.83     18.32 o 
  11  10   0      992.41     1041.91     40.59 o 
  12  10   0        8.25        9.05     15.45 o 
   1  11   0       58.93       81.18     17.72 o 
   2  11   0        0.85       -1.85     11.35 o 
   3  11   0      211.91      203.30     21.91 o 
   4  11   0       31.25       36.45     16.19 o 
   5  11   0      153.78      124.86     16.98 o 
   6  11   0      332.76      399.00     25.43 o 
   7  11   0      347.44      356.75     25.02 o 
   8  11   0      206.90      266.23     33.31 o 
   9  11   0       32.19       38.70     17.53 o 
  10  11   0     1178.25     1437.50     47.69 o 
   0  12   0     4739.62     4926.35    168.68 o 
   1  12   0       11.86        9.48     16.43 o 
   2  12   0        0.80       -1.95     16.43 o 
   3  12   0        4.08      -11.40     16.12 o 
   4  12   0       16.23       10.27     17.37 o 
   5  12   0        0.01      -14.13     16.76 o 
   6  12   0      187.10      221.00     22.07 o 
   7  12   0     1323.49     1436.65     47.85 o 
   8  12   0       21.78       37.36     26.64 o 
   1  13   0     1511.80     1670.05     60.92 o 
   2  13   0      309.16      329.16     31.59 o 
   3  13   0      170.38      124.16     47.41 o 
   4  13   0        8.21        0.91     18.70 o 
 -18   1   1      200.10      226.68     59.27 o 
 -17   1   1      112.85       89.19     18.37 o 
 -16   1   1      437.70      424.38     56.99 o 
 -15   1   1       20.40        5.31     33.28 o 
 -14   1   1      345.36      328.25     20.50 o 
 -13   1   1        1.35        7.90      9.74 o 
 -12   1   1      702.41      701.23     24.46 o 
 -11   1   1      727.99      898.51     26.87 o 
 -10   1   1     4833.10     4341.19     83.65 o 
  -9   1   1      585.27      574.26     16.31 o 
  -8   1   1     4002.90     3733.49     52.74 o 
  -7   1   1     3803.76     3804.85     52.65 o 
  -6   1   1     2073.55     1913.95     30.37 o 
  -5   1   1     1045.60      859.90     18.95 o 
  -4   1   1      193.98      177.04      5.49 o 
  -3   1   1    28419.96    28137.82    270.91 o 
   0   1   1      199.39       -0.54      0.54 o 
   3   1   1     2913.36     2595.23     31.43 o 
   4   1   1     3764.66     3534.67     47.72 o 
   5   1   1     2331.29     2417.02     34.63 o 
   6   1   1      865.47      984.10     20.23 o 
   7   1   1       20.62       27.85      6.09 o 
   8   1   1      647.20      637.89     19.64 o 
   9   1   1      213.68      254.66     14.49 o 
  10   1   1      626.58      462.23     18.89 o 
  11   1   1        4.64       -0.70      8.33 o 
  12   1   1     2024.21     1759.67     43.19 o 
  13   1   1       34.23       18.77     10.54 o 
  14   1   1      341.29      403.22     23.22 o 
  15   1   1       17.16       10.64     25.53 o 
  16   1   1       17.97        5.95     20.52 o 
  17   1   1        0.46      -10.34     19.15 o 
  18   1   1        0.02       21.85     18.37 o 
 -18   2   1      743.25      837.02     58.35 o 
 -17   2   1      801.08      948.51     63.82 o 
 -16   2   1      354.66      312.49     55.16 o 
 -15   2   1      653.63      576.17     30.93 o 
 -14   2   1      175.87      185.13     32.68 o 
 -13   2   1      282.22      337.87     19.96 o 
 -12   2   1       58.24       69.74      9.99 o 
 -11   2   1     8273.81     8023.77    119.49 o 
 -10   2   1      360.58      319.95     14.23 o 
  -9   2   1     2518.37     2498.47     43.06 o 
  -8   2   1      935.63      928.20     18.84 o 
  -7   2   1      251.44      381.23     11.36 o 
  -6   2   1        1.71        8.54      4.24 o 
  -5   2   1        7.19        3.54      3.47 o 
  -4   2   1    21070.04    20482.25    218.32 o 
  -3   2   1     1457.98     1545.08     19.90 o 
  -2   2   1     2930.77     2933.97     30.42 o 
  -1   2   1       64.65       55.38      2.58 o 
   0   2   1     6186.25     6646.52     97.61 o 
   1   2   1      430.14      538.94      7.14 o 
   2   2   1     8805.79     7864.35     79.90 o 
   3   2   1     4801.98     4758.46     63.91 o 
   4   2   1    10424.33    10466.26    123.62 o 
   5   2   1     6808.77     6980.99     83.30 o 
   6   2   1     1566.95     1528.88     25.40 o 
   7   2   1     6161.89     6063.77     81.78 o 
   8   2   1       18.14        4.92      5.54 o 
   9   2   1        0.22        7.03      6.24 o 
  10   2   1        8.18       15.29      7.01 o 
  11   2   1       15.91       43.67     12.06 o 
  12   2   1       14.88       18.24      9.71 o 
  13   2   1      146.38      158.14     16.03 o 
  14   2   1       43.08       54.26     13.04 o 
  15   2   1        3.31        8.89     13.16 o 
  16   2   1       65.65       39.03     16.43 o 
  17   2   1        0.36        3.59     15.43 o 
  18   2   1      179.18      223.18     32.82 o 
 -18   3   1      853.51      930.02     62.91 o 
 -17   3   1      629.80      614.54     51.97 o 
 -16   3   1     1698.64     1680.81     55.10 o 
 -15   3   1       27.13       55.16     15.47 o 
 -14   3   1      301.01      244.52     16.34 o 
 -13   3   1       56.43       44.05      9.94 o 
 -12   3   1      852.16      717.45     22.05 o 
 -11   3   1      664.23      578.02     27.90 o 
 -10   3   1     5314.59     5809.83     89.19 o 
  -9   3   1      394.87      417.81     14.82 o 
  -8   3   1     2234.41     2273.09     35.76 o 
  -7   3   1     1350.95     1547.75     26.23 o 
  -6   3   1        6.31        3.10      3.81 o 
  -5   3   1      642.80      514.23     10.80 o 
  -4   3   1     1000.96      929.39     14.37 o 
  -3   3   1     4925.99     4445.15     50.93 o 
  -2   3   1      464.61      414.64      6.46 o 
  -1   3   1    15920.67    15988.22    140.54 o 
   0   3   1     8468.07     8278.80     70.67 o 
   1   3   1     1602.32     1286.88     14.64 o 
   2   3   1       13.05       11.63      2.89 o 
   3   3   1      123.57      161.87      7.37 o 
   4   3   1      941.14      869.53     13.83 o 
   5   3   1      273.08      184.19      7.60 o 
   6   3   1     1330.69     1100.24     22.16 o 
   7   3   1      765.60      700.97     16.18 o 
   8   3   1     4407.81     4461.39     70.39 o 
   9   3   1      273.42      214.90     12.14 o 
  10   3   1      139.99       78.34     15.24 o 
  11   3   1       80.86       96.46     17.71 o 
  12   3   1      284.10      378.78     18.09 o 
  13   3   1      617.97      700.04     27.57 o 
  14   3   1      165.72      189.27     18.04 o 
  15   3   1      503.92      619.97     34.38 o 
  16   3   1       40.24       47.53     17.65 o 
  17   3   1      375.80      456.97     32.88 o 
 -18   4   1     1378.08     1550.94     82.06 o 
 -17   4   1      868.28      862.55     59.27 o 
 -16   4   1      414.45      395.71     41.03 o 
 -15   4   1       37.72       29.45     12.61 o 
 -14   4   1       21.47        3.00     10.50 o 
 -13   4   1     1475.36     1442.48     33.97 o 
 -12   4   1       18.59       33.26      9.45 o 
 -11   4   1    16520.01    15788.39    224.33 o 
 -10   4   1        2.86        1.31      6.79 o 
  -9   4   1     1436.90     1331.72     28.29 o 
  -8   4   1      178.32      180.45      9.74 o 
  -7   4   1        2.22       33.31      6.12 o 
  -6   4   1      788.76      866.36     16.45 o 
  -5   4   1     1226.48     1375.52     19.78 o 
  -4   4   1    10013.87    10448.67    113.75 o 
  -3   4   1     1564.82     1333.66     19.20 o 
  -2   4   1     2522.14     2031.44     23.30 o 
  -1   4   1       73.72       70.92      4.00 o 
   0   4   1     2557.83     2002.28     21.92 o 
   1   4   1      167.96       81.36      4.80 o 
   2   4   1     1630.90     1985.71     24.87 o 
   3   4   1      780.94      878.35     19.13 o 
   4   4   1      467.42      500.03     10.36 o 
   5   4   1      449.19      548.19     21.91 o 
   6   4   1        1.09        4.19      4.82 o 
   7   4   1     2301.27     2427.22     42.25 o 
   8   4   1       87.54       94.42     10.53 o 
   9   4   1     1509.31     1455.40     30.68 o 
  10   4   1      114.03       94.07     12.24 o 
  11   4   1      883.50      897.47     24.97 o 
  12   4   1       16.84       11.46      9.72 o 
  13   4   1     1391.46     1275.00     32.89 o 
  14   4   1       55.70       58.63     13.10 o 
  15   4   1      585.88      679.19     35.44 o 
  16   4   1      556.68      689.72     56.99 o 
  17   4   1       87.61      103.03     31.00 o 
 -17   5   1      529.26      591.75     52.88 o 
 -16   5   1      337.11      295.09     40.57 o 
 -15   5   1       34.88       25.44     49.24 o 
 -14   5   1      101.06       79.37     13.43 o 
 -13   5   1       19.12       24.02     20.99 o 
 -12   5   1     2301.06     2286.93     45.88 o 
 -11   5   1      235.59      312.98     16.42 o 
 -10   5   1     2272.05     2027.40     39.72 o 
  -9   5   1       72.97       57.99     12.66 o 
  -8   5   1      152.99      146.56      9.41 o 
  -7   5   1       26.80       27.27      5.54 o 
  -6   5   1      475.30      465.47     12.29 o 
  -5   5   1     1548.56     1673.23     23.45 o 
  -4   5   1      198.81      264.83      8.68 o 
  -3   5   1      698.27      749.29     15.36 o 
  -2   5   1      142.23      165.55      5.13 o 
  -1   5   1     1640.05     2037.24     24.38 o 
   0   5   1       97.48       69.16      4.27 o 
   1   5   1      459.51      464.93     11.06 o 
   2   5   1      367.57      376.70     11.39 o 
   3   5   1      571.30      678.28     13.14 o 
   4   5   1       10.37       11.39      4.07 o 
   5   5   1        8.27        9.70      4.51 o 
   6   5   1      263.63      252.00     10.91 o 
   7   5   1       94.40       94.41      9.08 o 
   8   5   1     2016.84     1834.56     35.94 o 
   9   5   1      273.95      361.57     16.59 o 
  10   5   1      388.24      438.35     26.72 o 
  11   5   1      141.58      134.02     15.53 o 
  12   5   1       31.25       40.48     10.59 o 
  13   5   1      202.65      146.65     15.93 o 
  14   5   1      301.86      348.44     22.53 o 
  15   5   1      435.17      478.98     26.84 o 
  16   5   1      288.56      255.30     36.47 o 
 -16   6   1       33.99       38.91     24.16 o 
 -15   6   1      279.25      297.10     27.70 o 
 -14   6   1       45.83       31.46     16.12 o 
 -13   6   1        9.46        4.15     20.30 o 
 -12   6   1      186.59      288.07     18.90 o 
 -11   6   1      447.28      516.34     23.00 o 
 -10   6   1      694.70      721.01     26.06 o 
  -9   6   1        2.05        8.79     10.91 o 
  -8   6   1      315.01      299.83     13.14 o 
  -7   6   1      436.65      312.22     11.84 o 
  -6   6   1      428.42      342.80     10.86 o 
  -5   6   1     1299.62     1324.26     20.55 o 
  -4   6   1        0.56       19.87      3.77 o 
  -3   6   1      498.22      531.03      9.31 o 
  -2   6   1      131.45      161.82      6.07 o 
  -1   6   1        6.41        1.14      3.38 o 
   0   6   1     2169.71     2070.81     25.54 o 
   1   6   1       13.66       -0.19      3.42 o 
   2   6   1      528.03      503.52      9.96 o 
   3   6   1      178.29      160.56      7.29 o 
   4   6   1      979.18      995.38     16.93 o 
   5   6   1     1075.41     1043.99     19.13 o 
   6   6   1      360.62      466.92     14.48 o 
   7   6   1       32.01       33.34      5.97 o 
   8   6   1      125.43      106.72     10.57 o 
   9   6   1      979.89      988.33     26.32 o 
  10   6   1      202.27      220.59     14.68 o 
  11   6   1      517.44      457.31     20.54 o 
  12   6   1      629.62      637.47     27.32 o 
  13   6   1      126.71       90.51     14.20 o 
  14   6   1       18.83       12.48     22.42 o 
  15   6   1       39.02       41.49     18.70 o 
  16   6   1       34.44       24.85     19.01 o 
 -16   7   1       17.12       23.59     19.66 o 
 -15   7   1        8.38       34.50     20.06 o 
 -14   7   1      314.83      368.19     30.58 o 
 -13   7   1        4.43        4.25     15.14 o 
 -12   7   1      242.48      204.96     23.21 o 
 -11   7   1       24.65        1.02      9.85 o 
 -10   7   1        1.84       10.59      9.66 o 
  -9   7   1      920.00      954.68     25.54 o 
  -8   7   1      148.29      144.65      9.48 o 
  -7   7   1      192.05      172.25      9.25 o 
  -6   7   1       48.14       57.54      6.38 o 
  -5   7   1        1.33       -4.31      4.31 o 
  -4   7   1      758.56      757.45     13.66 o 
  -3   7   1      196.93      250.50      7.97 o 
  -2   7   1      543.18      576.43     11.03 o 
  -1   7   1      715.82      611.94     12.41 o 
   0   7   1       84.83       71.26      5.32 o 
   1   7   1       90.30      119.66      5.98 o 
   2   7   1       20.18       16.35      3.94 o 
   3   7   1       63.66       72.43      5.25 o 
   4   7   1      138.61      120.91      7.31 o 
   5   7   1       16.33        6.33      5.32 o 
   6   7   1     1083.22     1074.13     20.68 o 
   7   7   1        2.58        1.19      6.39 o 
   8   7   1      325.35      300.18     12.65 o 
   9   7   1      197.96      145.97     13.08 o 
  10   7   1     1161.18     1239.39     39.05 o 
  11   7   1       16.52       12.11     11.12 o 
  12   7   1        6.75       17.79     11.72 o 
  13   7   1       42.36       16.43     32.37 o 
  14   7   1       18.48        9.36     17.08 o 
  15   7   1      150.86      201.78     30.54 o 
 -15   8   1       46.57       28.85     19.96 o 
 -14   8   1      123.15      153.97     27.35 o 
 -13   8   1        0.55       -8.53     16.08 o 
 -12   8   1       49.47       20.74     17.78 o 
 -11   8   1     1192.30     1388.25     42.63 o 
 -10   8   1      270.91      289.95     18.53 o 
  -9   8   1       24.29       26.30      9.13 o 
  -8   8   1       87.98       76.61     10.26 o 
  -7   8   1       11.79        7.99      6.33 o 
  -6   8   1      579.85      645.39     15.60 o 
  -5   8   1      292.68      282.76     10.53 o 
  -4   8   1      163.21      153.21      8.03 o 
  -3   8   1       31.74       27.07      4.84 o 
  -2   8   1       40.43       44.90      5.22 o 
  -1   8   1      199.24      220.83      8.40 o 
   0   8   1       88.13       80.01      5.90 o 
   1   8   1      629.91      674.07     14.04 o 
   2   8   1      112.72       81.85      6.76 o 
   3   8   1       32.68       38.84      5.31 o 
   4   8   1       35.89       17.63      5.41 o 
   5   8   1      363.45      434.33     13.15 o 
   6   8   1       26.70       47.99      6.61 o 
   7   8   1     1461.97     1559.21     31.23 o 
   8   8   1       59.93       89.57     11.35 o 
   9   8   1     1206.88     1266.95     36.07 o 
  10   8   1      322.27      247.10     23.00 o 
  11   8   1      519.02      496.48     33.20 o 
  12   8   1      826.62      822.31     66.10 o 
  13   8   1      670.45      785.92     40.94 o 
  14   8   1      371.42      480.48     36.09 o 
 -14   9   1      670.71      780.93     38.43 o 
 -13   9   1      238.27      228.19     23.27 o 
 -12   9   1      395.96      423.12     27.98 o 
 -11   9   1       24.92       30.17     15.01 o 
 -10   9   1     2374.48     2584.42     81.46 o 
  -9   9   1       79.21       71.86     15.18 o 
  -8   9   1      408.96      348.82     19.79 o 
  -7   9   1      106.03       72.77     10.09 o 
  -6   9   1      163.68      178.57     12.27 o 
  -5   9   1      267.16      296.93     14.44 o 
  -4   9   1       25.41       26.62      6.54 o 
  -3   9   1     1981.94     1851.64     31.67 o 
  -2   9   1      525.51      551.29     13.69 o 
  -1   9   1     1726.90     1642.49     25.51 o 
   0   9   1      328.46      264.91     13.16 o 
   1   9   1      817.94      764.07     18.88 o 
   2   9   1      650.70      594.97     15.85 o 
   3   9   1      100.38      129.90      9.02 o 
   4   9   1       37.07       50.71      8.40 o 
   5   9   1      133.28      121.68     10.37 o 
   6   9   1      802.57      867.60     22.67 o 
   7   9   1       46.60       33.63      9.06 o 
   8   9   1     2612.30     2679.30     52.64 o 
   9   9   1      155.10      161.48     18.30 o 
  10   9   1      423.13      415.44     30.93 o 
  11   9   1        1.65      -14.79     14.79 o 
  12   9   1      155.72      164.22     25.14 o 
  13   9   1       94.20      128.64     23.53 o 
 -12  10   1       23.04       43.68     17.63 o 
 -11  10   1     1846.83     1645.44     50.35 o 
 -10  10   1      698.07      721.30     63.20 o 
  -9  10   1      743.24      677.32     33.34 o 
  -8  10   1      513.46      481.19     24.27 o 
  -7  10   1        8.93        6.40     16.32 o 
  -6  10   1       28.35       11.67     10.72 o 
  -5  10   1        6.33        1.00      9.42 o 
  -4  10   1     1312.72     1296.43     33.26 o 
  -3  10   1        3.96        6.34     10.70 o 
  -2  10   1     2442.44     2354.80     53.86 o 
  -1  10   1      350.16      362.29     17.07 o 
   0  10   1        5.85        0.56      6.47 o 
   1  10   1      215.95      221.26     12.23 o 
   2  10   1      495.53      563.56     25.53 o 
   3  10   1      717.82      713.25     23.68 o 
   4  10   1      183.65      126.66     13.42 o 
   5  10   1      945.94      763.58     25.49 o 
   6  10   1      220.22      239.60     25.96 o 
   7  10   1      850.71      815.60     49.75 o 
   8  10   1      403.90      408.27     25.90 o 
   9  10   1      973.03      973.28     37.54 o 
  10  10   1      138.71      188.92     21.36 o 
  11  10   1       38.54       47.19     16.60 o 
  12  10   1      226.32      252.47     24.52 o 
 -11  11   1       20.26       45.03     17.47 o 
 -10  11   1      348.89      343.64     26.73 o 
  -9  11   1       94.35       84.53     17.66 o 
  -8  11   1      207.60      159.89     26.30 o 
  -7  11   1       16.39       47.87     15.66 o 
  -6  11   1       25.09       43.40     14.19 o 
  -5  11   1      109.21      134.92     20.53 o 
  -4  11   1       14.54       -2.90     10.25 o 
  -3  11   1      577.21      627.38     28.03 o 
  -2  11   1      136.85      129.91     15.80 o 
  -1  11   1      652.17      663.72     35.13 o 
   0  11   1      189.61      148.31     20.89 o 
   1  11   1      257.96      284.02     25.69 o 
   2  11   1      107.40      143.47     20.60 o 
   3  11   1       60.00       69.34     13.77 o 
   4  11   1      129.42       90.61     15.61 o 
   5  11   1      177.44      223.19     20.34 o 
   6  11   1      330.88      327.99     23.79 o 
   7  11   1       25.68       12.26     16.43 o 
   8  11   1      732.72      703.74     34.29 o 
   9  11   1       10.36        3.62     14.69 o 
  10  11   1        1.91       -5.14     15.01 o 
  -8  12   1      454.14      449.98     29.25 o 
  -7  12   1       23.28       21.90     15.05 o 
  -6  12   1       10.01       17.37     14.60 o 
  -5  12   1        0.07       -1.14     13.67 o 
  -4  12   1        4.98       -2.26     23.25 o 
  -3  12   1      201.64      175.38     23.83 o 
  -2  12   1      268.49      274.98     28.72 o 
  -1  12   1       20.98       27.18     17.08 o 
   0  12   1      229.07      252.09     25.76 o 
   1  12   1        2.38        9.58     16.43 o 
   2  12   1      146.78      204.48     30.09 o 
   3  12   1        3.19       -7.46     25.99 o 
   4  12   1       32.23       -5.56     16.73 o 
   5  12   1        0.03       -7.92     16.43 o 
   6  12   1       15.92        5.01     16.43 o 
   7  12   1       20.75       -1.11     17.79 o 
   8  12   1        9.65       31.86     16.63 o 
  -5  13   1        1.99      -14.59     18.05 o 
  -4  13   1        9.91       33.00     19.96 o 
  -3  13   1       77.62       82.27     22.54 o 
  -2  13   1      167.89      137.71     34.65 o 
  -1  13   1       47.81       68.38     21.28 o 
   0  13   1       53.02       45.02     20.30 o 
   1  13   1       67.75      112.86     22.83 o 
   2  13   1      196.60      114.83     23.83 o 
   3  13   1      154.76      202.88     27.40 o 
   4  13   1       13.23       11.73     19.31 o 
 -18   0   2      171.89      209.71     32.82 o 
 -17   0   2        9.54        6.38     18.24 o 
 -16   0   2      177.73      192.39     30.09 o 
 -15   0   2       21.40       25.53     19.15 o 
 -14   0   2        0.26       20.06     16.41 o 
 -13   0   2      568.44      529.74     36.47 o 
 -12   0   2       21.38       25.53     15.50 o 
 -11   0   2       57.66       29.18     12.76 o 
 -10   0   2      311.23      381.71     20.81 o 
  -9   0   2      350.90      401.41     19.47 o 
  -8   0   2      207.75      153.58     11.27 o 
  -7   0   2     1417.30     1614.01     33.90 o 
  -6   0   2     1823.39     1163.79     28.82 o 
  -5   0   2     7196.20     6948.47     99.10 o 
  -4   0   2     5126.78     4751.20     60.66 o 
  -3   0   2     1032.79     1351.87     21.03 o 
  -1   0   2       37.12       -1.33      1.33 o 
   1   0   2       34.01       48.32      5.47 o 
   2   0   2    35251.35    39071.12    997.49 o 
   3   0   2     7036.73     7539.27    105.95 o 
   4   0   2      102.03      106.24      9.20 o 
   5   0   2     1763.41     1461.15     37.84 o 
   6   0   2      138.57      119.51     11.16 o 
   7   0   2     5154.75     6030.49    128.06 o 
   8   0   2      493.45      594.40     24.40 o 
   9   0   2     1957.85     2073.44     55.27 o 
  10   0   2      250.58      275.76     19.86 o 
  11   0   2      367.99      426.83     26.44 o 
  12   0   2      288.62      359.24     33.74 o 
  13   0   2       79.35       94.83     22.79 o 
  14   0   2       46.73       48.32     20.97 o 
  15   0   2      272.50      176.89     30.09 o 
  16   0   2        3.76       25.53     22.79 o 
  17   0   2       10.22        4.56     23.71 o 
 -18   1   2      182.20      160.47     31.00 o 
 -17   1   2       45.63       50.06     25.99 o 
 -16   1   2       57.55       45.22     25.99 o 
 -15   1   2      172.19      191.05     19.31 o 
 -14   1   2     1575.57     1549.19     40.30 o 
 -13   1   2       76.77       85.18     11.90 o 
 -12   1   2     5897.40     5950.14    106.74 o 
 -11   1   2      133.24      135.92     11.86 o 
 -10   1   2     4271.85     4510.11     70.52 o 
  -9   1   2       19.84       23.30      5.64 o 
  -8   1   2       90.71      109.64     10.33 o 
  -7   1   2      534.93      505.94     11.52 o 
  -6   1   2      864.11      739.05     12.55 o 
  -5   1   2     1152.63     1029.39     14.74 o 
  -4   1   2       52.70       63.61      3.56 o 
  -3   1   2    21420.59    21199.33    248.20 o 
  -2   1   2        8.81        1.89      0.78 o 
  -1   1   2      115.65       -2.19      2.19 o 
   2   1   2      161.58      117.42      3.52 o 
   3   1   2     3805.76     3940.17     46.62 o 
   4   1   2     2138.04     1947.79     31.16 o 
   5   1   2        2.55       -3.67      4.49 o 
   6   1   2      469.36      584.01     14.90 o 
   7   1   2      721.33      872.26     22.89 o 
   8   1   2     7340.44     7734.06    131.04 o 
   9   1   2       55.63       31.65      8.22 o 
  10   1   2      153.43      143.07     12.82 o 
  11   1   2      241.03      228.73     16.21 o 
  12   1   2      340.51      355.33     27.02 o 
  13   1   2       32.81       33.26     11.03 o 
  14   1   2       39.79        3.01     10.95 o 
  15   1   2       77.41       56.99     16.76 o 
  16   1   2      100.17      105.42     26.44 o 
  17   1   2        4.20        6.17     19.15 o 
 -18   2   2       40.99       29.18     24.62 o 
 -17   2   2       12.18        5.47     20.97 o 
 -16   2   2       80.94       45.13     16.41 o 
 -15   2   2       92.22      109.03     25.53 o 
 -14   2   2      370.96      350.09     20.72 o 
 -13   2   2        3.19        0.36     16.89 o 
 -12   2   2      276.51      248.45     14.10 o 
 -11   2   2       70.74       29.11      7.48 o 
 -10   2   2        0.26        9.28      5.60 o 
  -9   2   2        0.47        6.51      5.14 o 
  -8   2   2      427.20      490.73     12.97 o 
  -7   2   2       13.04        1.76      4.51 o 
  -6   2   2     1026.54      904.69     16.51 o 
  -5   2   2     1850.47     1824.88     23.68 o 
  -4   2   2       50.02       15.16      3.86 o 
  -3   2   2        3.15        7.35      2.52 o 
  -2   2   2     3586.15     4254.79     42.94 o 
  -1   2   2      632.41      564.02      7.23 o 
   0   2   2    46859.24    46771.40    485.99 o 
   1   2   2       60.16       75.78      2.66 o 
   2   2   2    13884.81    14822.05    136.97 o 
   3   2   2       94.51       36.94      3.92 o 
   4   2   2     2330.94     2547.69     36.08 o 
   5   2   2       55.83       99.76      9.17 o 
   6   2   2     1239.44     1329.94     31.49 o 
   7   2   2     5914.62     6101.99     82.21 o 
   8   2   2       20.96       11.17      6.20 o 
   9   2   2     3841.34     4019.27     64.52 o 
  10   2   2       10.23       -7.33      7.33 o 
  11   2   2      440.63      442.01     21.03 o 
  12   2   2      196.97      122.80     26.58 o 
  13   2   2      119.82       54.11     12.45 o 
  14   2   2      171.76      155.13     16.98 o 
  15   2   2      340.59      328.78     23.22 o 
  16   2   2        6.25       17.54     16.08 o 
  17   2   2        1.35       -0.59     17.78 o 
 -18   3   2       11.44       22.79     23.71 o 
 -17   3   2      236.39      181.44     32.82 o 
 -16   3   2       94.17       91.14     17.37 o 
 -15   3   2      306.82      274.09     22.88 o 
 -14   3   2      249.55      274.28     18.31 o 
 -13   3   2        0.00        9.25     10.79 o 
 -12   3   2     2997.86     3092.97     54.62 o 
 -11   3   2        0.01        5.86      7.11 o 
 -10   3   2       26.31       53.53      7.14 o 
  -9   3   2      335.78      294.96     11.81 o 
  -8   3   2      980.73      993.45     19.73 o 
  -7   3   2      115.11       65.35      5.82 o 
  -6   3   2        4.93        6.62      3.86 o 
  -5   3   2        0.52        5.74      3.94 o 
  -4   3   2      648.00      582.14     16.45 o 
  -3   3   2     7123.45     7087.56     72.23 o 
  -2   3   2      483.32      440.98      8.49 o 
  -1   3   2    46892.96    46530.77    472.79 o 
   0   3   2      196.07       99.95      4.21 o 
   1   3   2      300.03      474.45      7.85 o 
   2   3   2     2975.35     3097.03     35.46 o 
   3   3   2       14.47       18.88      3.44 o 
   4   3   2     4643.68     4565.35     61.31 o 
   5   3   2        0.02       12.66      5.21 o 
   6   3   2      143.36      197.89      9.03 o 
   7   3   2      932.51      945.86     19.42 o 
   8   3   2     1422.64     1340.35     28.05 o 
   9   3   2        6.75        6.42      6.64 o 
  10   3   2     1140.90     1207.91     27.89 o 
  11   3   2      114.33      106.21     11.26 o 
  12   3   2      260.70      252.78     21.44 o 
  13   3   2      170.76      177.45     17.52 o 
  14   3   2      100.96       88.09     15.19 o 
  15   3   2      510.20      491.95     36.87 o 
  16   3   2       30.01       33.51     17.78 o 
  17   3   2       17.87      -12.55     16.61 o 
 -18   4   2       39.23       58.35     27.35 o 
 -17   4   2      113.75       88.44     27.35 o 
 -16   4   2        4.36       23.50     15.79 o 
 -15   4   2      337.48      318.87     65.19 o 
 -14   4   2      120.04      110.32     13.68 o 
 -13   4   2     1195.83     1261.41     34.64 o 
 -12   4   2      329.97      339.10     16.71 o 
 -11   4   2       98.32       75.44      9.76 o 
 -10   4   2      209.29      185.65     11.72 o 
  -9   4   2     2608.07     2535.57     40.07 o 
  -8   4   2      675.78      721.38     15.71 o 
  -7   4   2     1613.16     1745.60     36.15 o 
  -6   4   2       38.28       56.20      5.44 o 
  -5   4   2       11.03       26.23      4.21 o 
  -4   4   2     5643.19     5983.19     67.38 o 
  -3   4   2      349.48      295.97      8.90 o 
  -2   4   2     8038.71     8466.33     90.03 o 
  -1   4   2      227.92      233.90      5.70 o 
   0   4   2      245.08      256.79      6.21 o 
   1   4   2      179.77      152.87      5.24 o 
   2   4   2    15127.92    15019.33    149.62 o 
   3   4   2     1238.02     1078.28     15.97 o 
   4   4   2     1741.82     1696.76     24.48 o 
   5   4   2     1008.89     1303.35     22.99 o 
   6   4   2      205.79      189.89      9.21 o 
   7   4   2      763.12      769.04     24.57 o 
   8   4   2       32.71       19.21      7.01 o 
   9   4   2     5721.65     5557.05     86.48 o 
  10   4   2       61.49       46.76      8.87 o 
  11   4   2      478.13      454.25     19.65 o 
  12   4   2        2.46       -8.78      8.78 o 
  13   4   2       13.88       -8.96      8.96 o 
  14   4   2        4.63        1.24     12.23 o 
  15   4   2       35.12       31.91     16.76 o 
  16   4   2       17.82       19.58     16.36 o 
  17   4   2       43.20      122.65     38.29 o 
 -17   5   2       12.32       13.30     16.86 o 
 -16   5   2        9.52      -14.66     14.66 o 
 -15   5   2        8.57       -6.67     14.50 o 
 -14   5   2      527.64      511.98     31.87 o 
 -13   5   2       38.25       56.80     12.06 o 
 -12   5   2      629.15      563.16     22.33 o 
 -11   5   2      256.03      268.69     14.98 o 
 -10   5   2     1325.02     1393.73     30.27 o 
  -9   5   2      296.60      292.70     12.71 o 
  -8   5   2      235.04      274.33     11.67 o 
  -7   5   2      514.57      418.50     11.94 o 
  -6   5   2       40.14       63.62      4.80 o 
  -5   5   2      185.67      356.62      8.47 o 
  -4   5   2       13.50       26.78      3.59 o 
  -3   5   2    10080.33    10613.02    114.19 o 
  -2   5   2      271.52      248.80      6.72 o 
  -1   5   2       94.32      141.11      8.83 o 
   0   5   2       33.04        5.66      3.10 o 
   1   5   2     1743.14     2195.88     26.20 o 
   2   5   2     2329.03     2311.45     30.89 o 
   3   5   2      354.86      361.36     18.15 o 
   4   5   2     3916.26     4178.81     52.83 o 
   5   5   2      678.31      714.21     14.49 o 
   6   5   2     1937.15     1987.08     36.26 o 
   7   5   2      101.38      114.14     10.13 o 
   8   5   2      307.14      289.38     14.73 o 
   9   5   2       10.13       14.81      7.95 o 
  10   5   2     1319.71     1373.34     36.72 o 
  11   5   2        0.24       -9.58     16.71 o 
  12   5   2     2357.62     2533.11     72.33 o 
  13   5   2       71.53       82.14     12.90 o 
  14   5   2      500.42      513.85     26.61 o 
  15   5   2      154.90      126.82     23.25 o 
  16   5   2       53.91       48.91     19.86 o 
 -17   6   2       28.41       10.66     18.66 o 
 -16   6   2        6.96       32.30     18.69 o 
 -15   6   2      529.35      529.49     37.84 o 
 -14   6   2       26.14        7.18     15.96 o 
 -13   6   2     2661.72     2614.84     72.20 o 
 -12   6   2        0.12       -5.82      9.04 o 
 -11   6   2      452.43      505.41     28.65 o 
 -10   6   2      356.19      350.61     16.56 o 
  -9   6   2      818.58      770.76     19.70 o 
  -8   6   2      219.08      232.27     11.68 o 
  -7   6   2      322.47      326.15     11.77 o 
  -6   6   2     1220.46     1262.55     26.84 o 
  -5   6   2       12.41       35.89      3.95 o 
  -4   6   2     1771.94     1440.90     21.64 o 
  -3   6   2       34.51       52.55      4.35 o 
  -2   6   2     1748.58     1608.29     20.98 o 
  -1   6   2      106.04      114.47      5.51 o 
   0   6   2      369.59      427.35      9.12 o 
   1   6   2      126.73      108.03      5.56 o 
   2   6   2     3086.95     3393.53     41.32 o 
   3   6   2       14.32       24.70      4.80 o 
   4   6   2      499.84      374.10     10.77 o 
   5   6   2       55.56       39.92      5.59 o 
   6   6   2      769.69      777.53     16.33 o 
   7   6   2      482.06      502.26     15.15 o 
   8   6   2       22.35        7.58      8.14 o 
   9   6   2      498.18      575.47     17.63 o 
  10   6   2       93.50       87.11     11.45 o 
  11   6   2       83.62      152.66     14.00 o 
  12   6   2      117.38      147.73     15.93 o 
  13   6   2      249.55      229.98     19.09 o 
  14   6   2      601.10      590.89     29.26 o 
  15   6   2      326.63      343.59     34.19 o 
  16   6   2       46.60       45.59     28.27 o 
 -16   7   2       26.39       10.28     32.37 o 
 -15   7   2      101.57       94.89     21.25 o 
 -14   7   2       56.55       39.34     17.37 o 
 -13   7   2      317.22      293.55     26.43 o 
 -12   7   2        9.66       29.51     15.06 o 
 -11   7   2       38.50       42.40     15.47 o 
 -10   7   2      883.13      826.76     22.85 o 
  -9   7   2     1356.58     1230.70     27.10 o 
  -8   7   2      185.13      116.28      8.20 o 
  -7   7   2       44.06       79.98      7.61 o 
  -6   7   2      425.35      431.62     14.00 o 
  -5   7   2        2.96        0.73      3.61 o 
  -4   7   2      182.40      221.71      8.58 o 
  -3   7   2     5189.17     5054.55     70.71 o 
  -2   7   2      307.13      296.02      9.07 o 
  -1   7   2     1081.56     1114.09     17.02 o 
   0   7   2      299.36      310.39      8.90 o 
   1   7   2      539.06      638.13     12.35 o 
   2   7   2      454.76      441.15     10.59 o 
   3   7   2     2849.32     3161.95     35.71 o 
   4   7   2       23.99       46.67      6.01 o 
   5   7   2      117.52      136.51      8.16 o 
   6   7   2      436.24      341.64     12.01 o 
   7   7   2      496.50      511.15     21.75 o 
   8   7   2      176.10      166.70     13.03 o 
   9   7   2        0.03        2.63      8.78 o 
  10   7   2     4007.27     3919.15     82.29 o 
  11   7   2       19.66       23.58     11.92 o 
  12   7   2      684.93      687.05     29.42 o 
  13   7   2      170.59      176.16     28.32 o 
  14   7   2      359.53      356.50     29.97 o 
  15   7   2      127.87      148.60     24.82 o 
 -15   8   2        0.14       29.35     17.29 o 
 -14   8   2        1.87        6.49     14.71 o 
 -13   8   2      603.14      600.40     59.21 o 
 -12   8   2        0.13      -12.17     12.17 o 
 -11   8   2        0.35        5.23      9.82 o 
 -10   8   2      329.17      277.78     15.57 o 
  -9   8   2      539.30      505.97     19.17 o 
  -8   8   2      482.90      496.08     18.27 o 
  -7   8   2       20.57       21.93      6.72 o 
  -6   8   2      459.14      421.45     14.20 o 
  -5   8   2      266.30      263.34     10.11 o 
  -4   8   2      361.11      411.72     14.50 o 
  -3   8   2       45.07       36.52      5.64 o 
  -2   8   2      551.39      510.13     12.97 o 
  -1   8   2      152.45      150.71      7.20 o 
   0   8   2      497.41      514.87     11.92 o 
   1   8   2      818.36      752.64     14.33 o 
   2   8   2     1566.66     1567.55     22.57 o 
   3   8   2       75.42       72.00      5.66 o 
   4   8   2        2.28        2.53      5.03 o 
   5   8   2      383.85      458.38     16.15 o 
   6   8   2       92.01      106.97      9.93 o 
   7   8   2      258.95      284.11     14.53 o 
   8   8   2      252.39      274.59     24.78 o 
   9   8   2      518.67      437.66     26.65 o 
  10   8   2        3.21       12.05     11.75 o 
  11   8   2        0.74       -8.06     11.20 o 
  12   8   2        0.24        6.94     18.24 o 
  13   8   2      129.41      161.14     23.83 o 
  14   8   2       54.73       49.34     31.91 o 
 -14   9   2      147.47      189.44     22.61 o 
 -13   9   2        1.70        6.67     14.49 o 
 -12   9   2      185.86      142.65     19.75 o 
 -11   9   2       24.31       20.44     12.18 o 
 -10   9   2       11.24       22.51     11.98 o 
  -9   9   2      120.15      118.97     14.48 o 
  -8   9   2      409.66      456.72     18.87 o 
  -7   9   2        0.21       14.16      8.38 o 
  -6   9   2       54.68       48.32      8.93 o 
  -5   9   2       12.25       -6.51      6.51 o 
  -4   9   2       13.39        7.39      7.45 o 
  -3   9   2      398.17      353.83     15.25 o 
  -2   9   2       47.48       60.71      7.95 o 
  -1   9   2      300.53      278.69     11.62 o 
   0   9   2      185.77      173.62      9.76 o 
   1   9   2      170.93      160.22      9.86 o 
   2   9   2     1516.80     1459.17     26.38 o 
   3   9   2       29.56       32.57      7.15 o 
   4   9   2       21.67       42.81      7.92 o 
   5   9   2        5.96       -7.15      7.15 o 
   6   9   2      433.88      424.00     17.41 o 
   7   9   2        0.07       -8.93      8.93 o 
   8   9   2      806.59      747.00     28.87 o 
   9   9   2        1.11       -0.91     13.54 o 
  10   9   2      217.66      230.86     25.46 o 
  11   9   2        3.67      -15.54     16.73 o 
  12   9   2      158.32      181.13     24.82 o 
  13   9   2      164.43      117.16     42.40 o 
 -12  10   2       26.07       35.87     21.85 o 
 -11  10   2      281.06      265.98     30.89 o 
 -10  10   2      316.34      279.09     23.22 o 
  -9  10   2      328.15      290.98     19.64 o 
  -8  10   2      125.15      105.90     16.71 o 
  -7  10   2      139.19      144.26     15.03 o 
  -6  10   2      337.92      333.81     23.32 o 
  -5  10   2      121.48      103.16     16.95 o 
  -4  10   2        2.36       -1.00      7.93 o 
  -3  10   2      562.64      538.88     20.96 o 
  -2  10   2     1235.19     1217.58     30.23 o 
  -1  10   2        0.05       -7.63      8.01 o 
   0  10   2      501.92      543.00     19.77 o 
   1  10   2       88.12      112.59      9.63 o 
   2  10   2       18.46       28.72      7.65 o 
   3  10   2        6.05       -6.16      7.36 o 
   4  10   2       67.22      122.62     12.57 o 
   5  10   2      224.50      252.82     16.26 o 
   6  10   2      102.34      121.28     16.10 o 
   7  10   2     1710.48     1681.19     47.40 o 
   8  10   2      182.92      154.00     18.36 o 
   9  10   2       36.97       66.04     15.72 o 
  10  10   2       91.58       98.83     18.46 o 
  11  10   2      779.82      905.35     38.51 o 
 -11  11   2       80.54       96.80     19.14 o 
 -10  11   2      223.23      246.85     23.49 o 
  -9  11   2       37.67       16.34     22.33 o 
  -8  11   2      507.41      490.85     28.83 o 
  -7  11   2      247.11      254.66     19.74 o 
  -6  11   2      456.68      439.23     28.82 o 
  -5  11   2      927.63      969.95     30.89 o 
  -4  11   2        8.76       -4.49     10.86 o 
  -3  11   2     1332.89     1375.24     40.70 o 
  -2  11   2      221.23      233.81     18.91 o 
  -1  11   2        2.45        7.15     11.12 o 
   0  11   2      106.53      127.66     41.49 o 
   1  11   2       29.73       32.04     35.10 o 
   2  11   2       15.62       27.17     16.08 o 
   3  11   2        0.08       -0.16     15.14 o 
   4  11   2      333.06      393.73     24.34 o 
   5  11   2      379.81      362.04     24.17 o 
   6  11   2      580.99      599.48     30.56 o 
   7  11   2      212.92      251.95     21.80 o 
   8  11   2       86.87       99.70     25.71 o 
   9  11   2      175.73      215.25     22.54 o 
  10  11   2       37.68       52.29     18.00 o 
  -8  12   2       56.04       67.32     21.24 o 
  -7  12   2        0.58       25.67     19.16 o 
  -6  12   2      463.52      520.82     34.00 o 
  -5  12   2       12.62       -0.06     13.99 o 
  -4  12   2      658.89      582.53     31.27 o 
  -3  12   2       37.64       56.97     18.66 o 
  -2  12   2      169.98      187.10     24.17 o 
  -1  12   2        7.72       50.46     45.59 o 
   0  12   2     1020.30     1101.94     46.07 o 
   1  12   2        0.62      -28.77     33.28 o 
   2  12   2      437.03      419.37     31.87 o 
   3  12   2      202.86      321.71     29.64 o 
   4  12   2      128.89       75.16     20.89 o 
   5  12   2      347.10      411.43     42.85 o 
   6  12   2      150.61      153.05     24.82 o 
   7  12   2      786.95      711.96     43.18 o 
  -5  13   2      285.82      368.83     33.51 o 
  -4  13   2       38.71       40.00     20.60 o 
  -3  13   2     1375.05     1368.98    109.41 o 
  -2  13   2        1.59        0.80     19.60 o 
  -1  13   2        4.78       -6.29     19.01 o 
   0  13   2       53.81       74.69     22.54 o 
   1  13   2      103.14      103.01     23.83 o 
   2  13   2      171.91      150.56     25.46 o 
   3  13   2      285.26      275.38     29.29 o 
 -17   1   3      161.15      138.59     28.27 o 
 -16   1   3      126.26      171.51     22.34 o 
 -15   1   3       75.14      115.07     16.12 o 
 -14   1   3      449.27      478.46     24.34 o 
 -13   1   3       10.24       11.20      8.85 o 
 -12   1   3      655.97      728.13     23.92 o 
 -11   1   3       57.37       71.35      8.41 o 
 -10   1   3      328.47      416.27     12.97 o 
  -9   1   3     1638.76     1747.60     26.61 o 
  -8   1   3      207.83      148.08      7.18 o 
  -7   1   3      105.58      121.97      6.15 o 
  -6   1   3       20.85       -1.36      3.28 o 
  -5   1   3      995.05     1152.97     15.74 o 
  -4   1   3     1189.13      954.00     11.46 o 
  -3   1   3    16903.05    16668.81    258.83 o 
  -2   1   3       32.04        1.75      3.52 o 
  -1   1   3     3387.20     2649.56     57.64 o 
   1   1   3     1594.49     1422.72     19.90 o 
   2   1   3     2857.13     2179.00     26.08 o 
   3   1   3     3039.72     3182.66     49.56 o 
   4   1   3     1457.29     1442.85     24.76 o 
   5   1   3       45.97       48.30      7.10 o 
   6   1   3       74.82       73.94      8.19 o 
   7   1   3      110.95      105.22     13.63 o 
   8   1   3     1573.38     1558.69     35.60 o 
   9   1   3       68.93       65.49      9.51 o 
  10   1   3     1446.47     1382.02     35.27 o 
  11   1   3        1.34       -0.36      8.44 o 
  12   1   3       22.43       28.89     11.08 o 
  13   1   3        9.29       15.53     11.43 o 
  14   1   3      290.99      259.91     20.20 o 
  15   1   3       24.46       30.42     25.99 o 
  16   1   3       53.46       38.05     21.88 o 
  17   1   3       36.34      -20.17     25.53 o 
 -18   2   3       26.46       41.94     23.71 o 
 -17   2   3      144.07      136.77     27.35 o 
 -16   2   3      104.78      109.51     17.41 o 
 -15   2   3      949.41     1033.20     38.67 o 
 -14   2   3       34.73       39.20     11.10 o 
 -13   2   3      280.00      312.23     15.80 o 
 -12   2   3      307.60      343.90     15.94 o 
 -11   2   3     2014.38     2048.87     35.57 o 
 -10   2   3      103.98      131.92      8.47 o 
  -9   2   3     5034.78     5062.94     70.10 o 
  -8   2   3       68.21       55.91      5.53 o 
  -7   2   3      640.69      654.92     13.93 o 
  -6   2   3      417.09      510.85     13.66 o 
  -5   2   3        0.49        1.40      2.94 o 
  -4   2   3     5203.32     4934.79     51.52 o 
  -3   2   3     2664.44     2515.96     22.58 o 
  -2   2   3     3599.86     3326.48     33.89 o 
  -1   2   3        1.96        9.10      2.89 o 
   0   2   3     7494.17     7105.00     81.89 o 
   1   2   3     1182.63     1306.29     15.06 o 
   2   2   3     2914.70     3044.07     33.27 o 
   3   2   3      159.96      219.50      7.24 o 
   4   2   3      257.65      213.63      8.78 o 
   5   2   3        7.62       -3.07      4.74 o 
   6   2   3       11.58       39.31      6.14 o 
   7   2   3      315.57      317.04     12.64 o 
   8   2   3        1.98       -3.65      5.66 o 
   9   2   3     1582.34     1683.55     46.08 o 
  10   2   3      165.46      174.48     14.42 o 
  11   2   3     1547.29     1532.42     53.45 o 
  12   2   3        0.50        5.26     10.05 o 
  13   2   3       59.12       62.12     13.55 o 
  14   2   3      111.12      136.19     16.82 o 
  15   2   3       93.57       95.42     16.10 o 
  16   2   3      339.90      380.70     26.11 o 
  17   2   3       68.20       81.87     20.95 o 
 -18   3   3       25.51       29.18     24.62 o 
 -17   3   3      280.86      300.89     36.47 o 
 -16   3   3      398.86      398.45     40.12 o 
 -15   3   3        0.02       -4.22      9.51 o 
 -14   3   3     3771.85     3573.87     70.97 o 
 -13   3   3      127.12      102.31     10.98 o 
 -12   3   3       11.28        4.50      7.48 o 
 -11   3   3       32.47       28.49      9.94 o 
 -10   3   3        3.52       -4.37      5.12 o 
  -9   3   3      310.62      270.26     15.55 o 
  -8   3   3        0.32        2.40      4.71 o 
  -7   3   3       33.43       41.86      5.59 o 
  -6   3   3      138.98      176.74      7.75 o 
  -5   3   3       32.57       -3.44      3.44 o 
  -4   3   3     2862.57     3136.38     44.64 o 
  -3   3   3     2404.14     2454.85     34.00 o 
  -2   3   3     5984.60     5722.16     62.57 o 
  -1   3   3    14661.32    15006.68    151.96 o 
   0   3   3     1485.21     1536.79     31.81 o 
   1   3   3     1863.81     1846.84     29.29 o 
   2   3   3     2173.08     1998.26     28.96 o 
   3   3   3      472.82      315.43      7.70 o 
   4   3   3      228.13      212.14      8.03 o 
   5   3   3      983.12     1008.48     18.84 o 
   6   3   3     3124.94     3252.64     47.15 o 
   7   3   3        4.24        6.04      5.25 o 
   8   3   3      785.97      935.90     22.60 o 
   9   3   3       17.72       34.76      7.82 o 
  10   3   3     3602.02     3833.15     64.31 o 
  11   3   3      999.26     1152.72     33.74 o 
  12   3   3     1969.68     1705.60     44.13 o 
  13   3   3      127.16      132.85     15.76 o 
  14   3   3        4.28       15.57     12.76 o 
  15   3   3       78.79       59.79     14.96 o 
  16   3   3        6.00       13.85     17.08 o 
  17   3   3      953.26     1002.76     47.05 o 
 -18   4   3       34.28       62.00     27.35 o 
 -17   4   3      161.76      134.94     31.00 o 
 -16   4   3        1.69       18.31     19.15 o 
 -15   4   3       40.59       47.23     35.56 o 
 -14   4   3        1.20        8.03      9.46 o 
 -13   4   3      211.60      218.42     15.89 o 
 -12   4   3      242.34      239.31     14.18 o 
 -11   4   3      210.25      213.94     15.17 o 
 -10   4   3     3180.76     3214.52     54.06 o 
  -9   4   3     2489.90     2531.04     39.74 o 
  -8   4   3      783.08      870.35     17.20 o 
  -7   4   3       19.41        9.95      4.90 o 
  -6   4   3       69.05       19.94      4.83 o 
  -5   4   3     2674.44     2233.92     28.28 o 
  -4   4   3      135.11      183.49      7.67 o 
  -3   4   3     2296.01     2546.11     33.35 o 
  -2   4   3     3173.50     3737.86     37.84 o 
  -1   4   3      597.22      474.71      9.25 o 
   0   4   3       62.92      162.23      7.82 o 
   1   4   3        9.22        0.77      3.54 o 
   2   4   3      198.87      125.60      5.91 o 
   3   4   3      935.34      727.89     12.85 o 
   4   4   3      938.17     1146.32     19.92 o 
   5   4   3     5300.30     5212.63     64.00 o 
   6   4   3      243.93      259.05     10.47 o 
   7   4   3      275.57      255.78     11.10 o 
   8   4   3       32.68       12.49      6.69 o 
   9   4   3      548.19      504.35     18.15 o 
  10   4   3      331.48      374.01     17.38 o 
  11   4   3     2514.72     2329.31     45.75 o 
  12   4   3      122.65      123.22     12.89 o 
  13   4   3      140.14      150.25     16.92 o 
  14   4   3       85.19      123.60     25.45 o 
  15   4   3      249.72      230.16     29.18 o 
  16   4   3      401.62      438.45     32.86 o 
 -18   5   3       53.66       69.83     21.53 o 
 -17   5   3        1.53       -6.48     17.37 o 
 -16   5   3       62.13       55.81     18.30 o 
 -15   5   3       21.84       15.28     20.06 o 
 -14   5   3      714.87      723.93     35.03 o 
 -13   5   3        0.03        6.27     13.11 o 
 -12   5   3       26.48       15.11     10.87 o 
 -11   5   3      198.47      239.56     14.34 o 
 -10   5   3       56.00       67.13      9.09 o 
  -9   5   3      234.19      282.28     11.36 o 
  -8   5   3       24.03        8.87      4.68 o 
  -7   5   3      485.00      500.09     12.26 o 
  -6   5   3      199.80      202.35      8.60 o 
  -5   5   3     1524.26     1583.23     24.64 o 
  -4   5   3      244.40      213.59      8.02 o 
  -3   5   3     3184.55     3460.75     38.49 o 
  -2   5   3      353.67      426.20     10.79 o 
  -1   5   3     2876.94     3008.55     36.56 o 
   0   5   3     2050.98     2245.78     47.30 o 
   1   5   3      334.35      427.68     10.79 o 
   2   5   3     1584.21     1792.98     23.77 o 
   3   5   3       48.01       27.23      4.17 o 
   4   5   3      318.52      398.11     17.48 o 
   5   5   3        0.03       -1.28      4.40 o 
   6   5   3      508.51      496.02     13.56 o 
   7   5   3      126.47      114.74      7.31 o 
   8   5   3      155.51      183.81     12.23 o 
   9   5   3      156.13      132.17     11.84 o 
  10   5   3     2660.26     2387.46     46.49 o 
  11   5   3      597.36      528.57     22.02 o 
  12   5   3     1858.76     1896.54     53.17 o 
  13   5   3      374.00      320.03     19.54 o 
  14   5   3       71.13       33.10     13.86 o 
  15   5   3        6.71       12.80     22.79 o 
  16   5   3       63.29       17.13     18.37 o 
 -17   6   3       31.25        9.79     17.74 o 
 -16   6   3        0.37      -13.14     15.71 o 
 -15   6   3        9.53       33.97     16.43 o 
 -14   6   3       14.31       16.37     15.31 o 
 -13   6   3       18.52        8.14     13.76 o 
 -12   6   3       20.48       24.60     13.85 o 
 -11   6   3      160.19      147.39     13.55 o 
 -10   6   3      144.49      107.39     10.37 o 
  -9   6   3      134.98      144.22     10.67 o 
  -8   6   3      172.33      221.21     10.41 o 
  -7   6   3       92.31       67.57      5.64 o 
  -6   6   3      512.87      611.92     14.50 o 
  -5   6   3        0.01        6.79      4.35 o 
  -4   6   3       28.10        8.17      4.20 o 
  -3   6   3      784.73      754.04     12.26 o 
  -2   6   3      385.17      491.00      9.22 o 
  -1   6   3      483.95      387.77      8.74 o 
   0   6   3     2737.90     2702.65     31.65 o 
   1   6   3       17.99       12.87      4.02 o 
   2   6   3     3409.69     3759.13     48.23 o 
   3   6   3        0.62        2.28      3.77 o 
   4   6   3      217.59      139.65      7.18 o 
   5   6   3      192.48      218.61      9.04 o 
   6   6   3      403.46      389.03     12.94 o 
   7   6   3     1156.78     1133.00     23.19 o 
   8   6   3      734.25      653.87     21.31 o 
   9   6   3       58.64       54.26     10.49 o 
  10   6   3       87.17       75.90     11.61 o 
  11   6   3      495.34      469.52     21.43 o 
  12   6   3       86.43       98.83     13.25 o 
  13   6   3       56.41       53.04     13.83 o 
  14   6   3        5.55        7.22     20.00 o 
  15   6   3       85.60      105.29     20.95 o 
 -16   7   3        2.77        8.07     14.97 o 
 -15   7   3       47.32       32.65     17.02 o 
 -14   7   3      968.65     1081.80     72.31 o 
 -13   7   3       12.32       28.75     15.79 o 
 -12   7   3       18.51       16.53     11.80 o 
 -11   7   3      238.98      299.33     24.82 o 
 -10   7   3       46.09       29.21     10.28 o 
  -9   7   3       28.01       29.60      9.78 o 
  -8   7   3       24.04       23.28      6.95 o 
  -7   7   3      102.99      124.63      7.95 o 
  -6   7   3     1412.92     1429.27     22.98 o 
  -5   7   3     1018.25     1069.24     17.76 o 
  -4   7   3     1005.20      950.28     17.05 o 
  -3   7   3      476.26      478.43     10.06 o 
  -2   7   3       27.96        5.00      3.71 o 
  -1   7   3      474.57      473.68     12.67 o 
   0   7   3      713.45      694.63     13.34 o 
   1   7   3     3926.59     3909.91     44.37 o 
   2   7   3       33.40       57.21      5.39 o 
   3   7   3      251.45      351.79     10.78 o 
   4   7   3       49.81       29.50      5.26 o 
   5   7   3       44.57       20.80     10.36 o 
   6   7   3        6.46       19.29      8.56 o 
   7   7   3      121.08      100.91     13.69 o 
   8   7   3      761.64      744.81     23.59 o 
   9   7   3      418.99      396.32     19.58 o 
  10   7   3       64.83       65.63     11.81 o 
  11   7   3        7.51       -8.29     10.85 o 
  12   7   3      137.39      127.27     16.49 o 
  13   7   3        0.15      -11.94     11.94 o 
  14   7   3       56.07       63.64     24.24 o 
 -15   8   3      446.72      457.93     30.25 o 
 -14   8   3       51.69       52.63     16.63 o 
 -13   8   3      361.66      452.47     27.78 o 
 -12   8   3        6.70       19.86     14.42 o 
 -11   8   3     1445.40     1486.97     41.55 o 
 -10   8   3      163.18      173.15     15.05 o 
  -9   8   3      203.94      191.60     13.39 o 
  -8   8   3      107.97      156.15     11.93 o 
  -7   8   3      168.94      206.57     12.66 o 
  -6   8   3      450.88      369.13     14.45 o 
  -5   8   3      323.71      379.66     18.76 o 
  -4   8   3     1694.34     1830.87     27.65 o 
  -3   8   3      200.43      216.77      7.78 o 
  -2   8   3      116.31      122.58      6.52 o 
  -1   8   3     1165.40     1088.86     25.40 o 
   0   8   3      153.71      154.38      8.38 o 
   1   8   3        6.13       -0.33      4.98 o 
   2   8   3     1189.46     1257.11     24.90 o 
   3   8   3       35.97       62.46      7.24 o 
   4   8   3      173.65      154.17     11.57 o 
   5   8   3      455.53      521.12     17.32 o 
   6   8   3        0.71        6.61      7.32 o 
   7   8   3       68.13       58.29     10.70 o 
   8   8   3      263.85      340.68     18.44 o 
   9   8   3      324.04      365.59     21.88 o 
  10   8   3       12.90       -6.85     11.37 o 
  11   8   3      517.15      571.75     28.42 o 
  12   8   3      299.92      312.12     25.43 o 
  13   8   3      391.31      413.74     65.65 o 
 -14   9   3     1084.33     1105.40     42.75 o 
 -13   9   3        0.25      -12.32     19.67 o 
 -12   9   3       19.16       14.17     14.72 o 
 -11   9   3        9.24       -9.72     11.52 o 
 -10   9   3      196.13      152.79     13.65 o 
  -9   9   3      476.77      515.71     20.56 o 
  -8   9   3      419.23      403.59     17.99 o 
  -7   9   3     1300.70     1255.06     28.80 o 
  -6   9   3      104.44       78.76      9.29 o 
  -5   9   3     1172.84      994.36     22.66 o 
  -4   9   3      576.52      551.65     18.57 o 
  -3   9   3       64.37      103.46     10.03 o 
  -2   9   3       51.33       54.46      8.67 o 
  -1   9   3       46.54       46.66      7.04 o 
   0   9   3      788.44      787.37     18.37 o 
   1   9   3     2995.33     2953.97     43.57 o 
   2   9   3     1406.39     1404.60     26.12 o 
   3   9   3      945.67      881.31     20.31 o 
   4   9   3      571.29      561.22     16.67 o 
   5   9   3      210.32      220.33     13.54 o 
   6   9   3      265.74      325.66     30.91 o 
   7   9   3        1.13        5.93     11.03 o 
   8   9   3      300.61      304.37     20.48 o 
   9   9   3      105.91      105.13     21.56 o 
  10   9   3      601.53      700.21     30.65 o 
  11   9   3        0.53        4.61     17.08 o 
  12   9   3      219.01      254.14     31.46 o 
 -13  10   3      303.14      224.99     24.16 o 
 -12  10   3        0.16        7.47     14.84 o 
 -11  10   3      355.56      321.00     25.11 o 
 -10  10   3        6.91       11.83     15.40 o 
  -9  10   3      767.56      690.50     28.52 o 
  -8  10   3        0.05       13.69     11.16 o 
  -7  10   3      259.65      238.61     19.76 o 
  -6  10   3      430.68      491.69     19.45 o 
  -5  10   3        3.73       12.48      8.46 o 
  -4  10   3      606.46      581.30     21.94 o 
  -3  10   3      320.01      345.52     19.35 o 
  -2  10   3      306.87      264.65     15.64 o 
  -1  10   3       21.96       27.48      9.36 o 
   0  10   3      417.22      380.14     18.12 o 
   1  10   3      626.29      576.75     19.46 o 
   2  10   3      351.39      316.40     14.86 o 
   3  10   3        7.19       25.35      9.38 o 
   4  10   3      313.94      376.64     19.10 o 
   5  10   3       69.91       63.50     11.69 o 
   6  10   3        0.67       12.73     10.44 o 
   7  10   3      402.27      442.02     22.10 o 
   8  10   3       95.09       53.62     14.75 o 
   9  10   3      547.35      512.71     29.63 o 
  10  10   3       19.50       40.69     24.62 o 
  11  10   3      722.98      692.21     42.23 o 
 -11  11   3       24.19       -0.86     16.10 o 
 -10  11   3       44.68       54.16     16.72 o 
  -9  11   3       45.06       55.18     16.58 o 
  -8  11   3        1.34        5.78     12.01 o 
  -7  11   3      261.15      287.18     24.48 o 
  -6  11   3        3.18       -1.76     11.57 o 
  -5  11   3      138.14      171.09     20.27 o 
  -4  11   3       87.20       78.27     13.52 o 
  -3  11   3      106.00       99.15     14.99 o 
  -2  11   3      454.39      432.94     24.49 o 
  -1  11   3      512.01      560.54     27.34 o 
   0  11   3      619.56      502.05     32.16 o 
   1  11   3       29.99       17.65     15.14 o 
   2  11   3       20.64       31.16     15.96 o 
   3  11   3      189.87      190.43     23.10 o 
   4  11   3        9.63        7.93     15.14 o 
   5  11   3      522.31      506.90     27.54 o 
   6  11   3       19.93        3.29     14.05 o 
   7  11   3       66.71       76.97     16.94 o 
   8  11   3       88.87       55.58     17.18 o 
   9  11   3       64.05       47.29     16.78 o 
  -9  12   3        2.73       -2.95     18.69 o 
  -8  12   3        5.68       -0.61     14.52 o 
  -7  12   3       11.85       17.41     15.48 o 
  -6  12   3        6.40       -3.02     14.39 o 
  -5  12   3        4.85      -11.81     11.81 o 
  -4  12   3      365.34      369.98     22.20 o 
  -3  12   3       10.86        3.24     15.79 o 
  -2  12   3       65.47       64.61     25.53 o 
  -1  12   3        3.30       17.29     17.08 o 
   0  12   3       32.86       13.22     16.76 o 
   1  12   3        2.86      -15.47     15.47 o 
   2  12   3        0.01      -18.31     26.90 o 
   3  12   3        9.20       19.52     17.37 o 
   4  12   3       80.61       84.44     20.30 o 
   5  12   3       18.42        7.69     17.78 o 
   6  12   3       18.22       23.12     19.01 o 
   7  12   3       48.49       38.77     20.24 o 
  -5  13   3      667.41      841.49     46.41 o 
  -4  13   3       21.23       34.65     20.63 o 
  -3  13   3       99.23      136.00     36.02 o 
  -2  13   3      268.63      289.30     30.28 o 
  -1  13   3       56.37       66.42     21.59 o 
   0  13   3       88.32      118.14     23.83 o 
   1  13   3      109.58      174.25     75.22 o 
   2  13   3      381.09      347.25     32.22 o 
   3  13   3       33.10       62.07     20.95 o 
 -16   0   4      102.49       96.65     22.79 o 
 -15   0   4       22.32        3.65     15.50 o 
 -14   0   4      410.71      454.07     35.56 o 
 -13   0   4     5999.55     5477.98    166.86 o 
 -12   0   4       26.20      -10.94     10.94 o 
 -11   0   4     1370.86     1200.29     37.13 o 
 -10   0   4       54.01       15.04      8.66 o 
  -9   0   4     3485.66     3532.06     79.39 o 
  -8   0   4     5137.89     4903.60     84.40 o 
  -7   0   4     4656.76     4554.23     68.24 o 
  -6   0   4     2591.91     2420.80     44.86 o 
  -5   0   4        6.65        8.30      3.41 o 
  -4   0   4      288.14      634.92     11.61 o 
  -3   0   4       14.90       35.65      2.43 o 
  -2   0   4    46392.88    48728.87   2367.44 o 
  -1   0   4     2338.48     2748.17     67.02 o 
   0   0   4     5013.67     4405.13    321.00 o 
   1   0   4     5205.61     5896.06    115.50 o 
   2   0   4      775.23      679.65     16.25 o 
   3   0   4      412.10      521.23     17.00 o 
   4   0   4       64.81      100.70      9.42 o 
   5   0   4    15877.32    18131.60    356.38 o 
   6   0   4     2613.18     2879.03     66.90 o 
   7   0   4     2515.17     2598.84     63.31 o 
   8   0   4      167.01      146.96     14.66 o 
   9   0   4       94.85      162.11     16.20 o 
  10   0   4      188.23      297.81     22.07 o 
  11   0   4     2011.55     2504.36     68.48 o 
  12   0   4       69.95       58.35     20.97 o 
  13   0   4     1150.16     1153.40     61.09 o 
  14   0   4      940.35      815.13     53.80 o 
  15   0   4      428.10      474.13     46.50 o 
  16   0   4      258.71      386.60     43.77 o 
  17   0   4       62.81       52.88     30.09 o 
 -17   1   4      274.89      264.42     32.82 o 
 -16   1   4      361.21      324.57     23.53 o 
 -15   1   4        0.33       -0.91     15.04 o 
 -14   1   4        5.52        9.97      8.84 o 
 -13   1   4      414.36      383.28     19.19 o 
 -12   1   4      493.82      499.47     19.23 o 
 -11   1   4      471.56      467.30     14.14 o 
 -10   1   4     1953.47     2160.73     31.88 o 
  -9   1   4      327.18      297.27      9.76 o 
  -8   1   4       64.05       61.79      5.24 o 
  -7   1   4     1489.98     1281.09     21.03 o 
  -6   1   4      220.41      241.10      7.31 o 
  -5   1   4    11528.40    11263.12    101.84 o 
  -4   1   4      460.15      458.55      6.85 o 
  -3   1   4    17980.79    19484.41    176.91 o 
  -2   1   4      211.14      172.59      3.79 o 
  -1   1   4    89287.79    85997.99   2320.75 o 
   0   1   4     3500.09     3452.34     58.66 o 
   1   1   4    23126.69    24568.14    383.19 o 
   2   1   4     4775.95     4649.98     65.52 o 
   3   1   4       39.88       91.39      5.70 o 
   4   1   4     1491.72     1478.70     29.70 o 
   5   1   4     2434.12     2684.28     49.67 o 
   6   1   4    16823.35    17485.03    279.86 o 
   7   1   4      665.33      674.35     23.77 o 
   8   1   4    10726.71    10795.49    234.04 o 
   9   1   4      166.27      150.14     12.61 o 
  10   1   4     1013.51     1013.56     29.77 o 
  11   1   4        0.82       -8.92      8.92 o 
  12   1   4     2124.67     1830.21    110.40 o 
  13   1   4      517.51      540.90     26.19 o 
  14   1   4      153.00      153.63     17.45 o 
  15   1   4      483.07      542.11     35.13 o 
  16   1   4       89.05       90.28     20.60 o 
  17   1   4      618.96      569.23     39.00 o 
 -17   2   4        6.10       -0.91     20.06 o 
 -16   2   4       31.93       21.88     20.06 o 
 -15   2   4       35.47       58.43     13.49 o 
 -14   2   4      176.32      122.18     12.91 o 
 -13   2   4      891.94      980.07     29.24 o 
 -12   2   4      401.78      343.08     15.43 o 
 -11   2   4       21.07       12.64      6.05 o 
 -10   2   4      552.70      495.78     20.81 o 
  -9   2   4     1007.77      882.95     17.93 o 
  -8   2   4      479.08      521.14     13.00 o 
  -7   2   4     1804.46     1745.22     27.32 o 
  -6   2   4      771.89      785.12     13.74 o 
  -5   2   4      792.35      692.37     10.09 o 
  -4   2   4      419.93      346.29      6.20 o 
  -3   2   4     8084.50     7826.92     70.38 o 
  -2   2   4    37795.75    38099.71    400.34 o 
  -1   2   4     7106.66     6619.69     84.34 o 
   0   2   4     3162.50     3221.01     42.82 o 
   1   2   4     2406.30     2049.55     23.48 o 
   2   2   4      919.56     1175.41     20.13 o 
   3   2   4     1246.05     1371.59     20.14 o 
   4   2   4       42.64        7.17      4.70 o 
   5   2   4     3590.23     3759.43     57.42 o 
   6   2   4      762.70      792.14     18.48 o 
   7   2   4        5.83       -5.06      5.06 o 
   8   2   4        8.87       21.24      7.58 o 
   9   2   4       78.24       26.89     10.43 o 
  10   2   4       61.59       21.47      9.45 o 
  11   2   4       53.79       69.94     12.23 o 
  12   2   4      600.16      543.93     25.07 o 
  13   2   4       56.94       68.21     13.50 o 
  14   2   4       68.07       79.00     15.10 o 
  15   2   4       71.94       50.06     23.23 o 
  16   2   4      117.44       70.82     16.86 o 
 -17   3   4       53.65      103.94     26.44 o 
 -16   3   4      327.19      304.53     34.65 o 
 -15   3   4       40.23       55.83     15.31 o 
 -14   3   4      201.45      187.72     15.27 o 
 -13   3   4        0.00        3.25      8.27 o 
 -12   3   4     4874.19     4941.51     78.52 o 
 -11   3   4      764.02      824.18     21.19 o 
 -10   3   4     2705.29     2844.76     61.45 o 
  -9   3   4       95.02       84.68      6.91 o 
  -8   3   4      268.17      302.28     12.99 o 
  -7   3   4     2320.50     2435.36     45.19 o 
  -6   3   4      438.60      376.04      8.90 o 
  -5   3   4     9502.06    10410.12    106.11 o 
  -4   3   4     2105.28     2207.70     27.28 o 
  -3   3   4     1801.24     1776.25     23.39 o 
  -2   3   4      965.28      926.23     14.19 o 
  -1   3   4     2403.92     2635.23     30.14 o 
   0   3   4     1522.95     1641.23     21.61 o 
   1   3   4      735.69      877.24     13.56 o 
   2   3   4      238.06      186.74      7.93 o 
   3   3   4     1164.76      874.61     13.39 o 
   4   3   4      364.44      371.78     16.43 o 
   5   3   4       11.61       36.68      5.09 o 
   6   3   4      815.66      974.44     21.04 o 
   7   3   4       38.86       48.48      6.43 o 
   8   3   4       13.41       41.54      8.31 o 
   9   3   4      105.15      136.46     11.05 o 
  10   3   4     1314.76     1353.25     36.12 o 
  11   3   4       39.93       45.46     11.43 o 
  12   3   4       79.10       64.64     12.90 o 
  13   3   4        3.81       11.67     12.01 o 
  14   3   4       69.76       41.37     13.77 o 
  15   3   4       90.25       99.09     27.58 o 
  16   3   4        7.94       -1.82     17.41 o 
 -17   4   4      478.50      527.42     34.80 o 
 -16   4   4        8.22       -1.17     14.66 o 
 -15   4   4      817.52      908.45     38.54 o 
 -14   4   4       30.64       48.43     15.50 o 
 -13   4   4      417.19      361.89     20.18 o 
 -12   4   4       19.54       28.80      8.48 o 
 -11   4   4        3.93       -0.72      8.82 o 
 -10   4   4      857.02      927.24     20.12 o 
  -9   4   4       84.64       58.04      8.08 o 
  -8   4   4        0.06       -3.03      4.43 o 
  -7   4   4      720.86      792.76     15.46 o 
  -6   4   4      129.50      135.79      6.20 o 
  -5   4   4      750.35      862.68     16.10 o 
  -4   4   4       19.92       40.83      3.42 o 
  -3   4   4        0.40        1.14      3.14 o 
  -2   4   4       33.71       26.64      3.43 o 
  -1   4   4      882.29      970.68     14.18 o 
   0   4   4      276.51      349.22     10.85 o 
   1   4   4       20.93       14.16      3.70 o 
   2   4   4     6082.98     6712.74     80.57 o 
   3   4   4      425.62      531.77     11.25 o 
   4   4   4       71.58       68.44      7.04 o 
   5   4   4        3.19       16.91      5.00 o 
   6   4   4       49.03       32.21      4.65 o 
   7   4   4     1052.41     1059.56     22.80 o 
   8   4   4       57.99       58.04      8.95 o 
   9   4   4     6382.59     5840.39    111.34 o 
  10   4   4      106.11       50.75      9.75 o 
  11   4   4       11.18       33.05      9.85 o 
  12   4   4        6.89       -2.54     11.17 o 
  13   4   4       28.43       53.33     13.76 o 
  14   4   4      254.09      278.23     22.20 o 
  15   4   4       11.93       -1.64     16.08 o 
  16   4   4      115.88      102.75     22.24 o 
 -18   5   4      323.58      324.59     43.77 o 
 -17   5   4       74.23       66.45     19.31 o 
 -16   5   4      660.13      700.82     37.61 o 
 -15   5   4      395.40      460.93     31.22 o 
 -14   5   4      192.28      185.16     25.53 o 
 -13   5   4      151.65      152.10     19.34 o 
 -12   5   4     2225.54     2257.48     61.88 o 
 -11   5   4      756.88      709.14     23.05 o 
 -10   5   4     2620.15     2604.82     39.51 o 
  -9   5   4     2283.25     2113.45     32.98 o 
  -8   5   4     3702.64     3649.64     52.60 o 
  -7   5   4       16.80       13.29      3.50 o 
  -6   5   4     1904.61     2034.39     27.78 o 
  -5   5   4     1746.62     1817.50     27.90 o 
  -4   5   4      574.95      506.74     11.49 o 
  -3   5   4     1909.56     1864.93     22.74 o 
  -2   5   4      639.48      690.99     11.22 o 
  -1   5   4     4173.83     4292.56     49.44 o 
   0   5   4      864.59      898.51     16.40 o 
   1   5   4      904.80     1013.79     19.26 o 
   2   5   4     3495.49     3960.43     45.78 o 
   3   5   4      622.13      916.15     15.36 o 
   4   5   4       32.38       39.37      6.67 o 
   5   5   4     2676.66     2808.76     47.56 o 
   6   5   4      580.20      625.96     15.00 o 
   7   5   4      249.32      284.85     10.16 o 
   8   5   4     3567.22     3827.28     64.00 o 
   9   5   4       13.48       27.47      8.95 o 
  10   5   4     1789.19     1558.00     42.64 o 
  11   5   4      326.32      367.88     18.94 o 
  12   5   4       44.64       50.38     11.45 o 
  13   5   4        1.82       -8.30     10.26 o 
  14   5   4      297.53      283.34     41.49 o 
  15   5   4     1010.96     1084.55     54.25 o 
 -17   6   4        7.80       11.73     19.80 o 
 -16   6   4       33.31       32.10     15.38 o 
 -15   6   4     1329.18     1371.00     43.68 o 
 -14   6   4      151.91      211.02     19.41 o 
 -13   6   4      934.76      980.34     53.98 o 
 -12   6   4      265.90      278.98     34.18 o 
 -11   6   4       64.13       37.13     10.35 o 
 -10   6   4      282.79      271.64     16.49 o 
  -9   6   4     1620.28     1718.19     29.27 o 
  -8   6   4     1129.79     1073.43     18.00 o 
  -7   6   4     1389.38     1291.09     22.90 o 
  -6   6   4      794.74      696.74     16.39 o 
  -5   6   4     1031.08     1021.24     18.15 o 
  -4   6   4       41.46       43.42      6.68 o 
  -3   6   4       23.47       20.40      4.58 o 
  -2   6   4     5184.12     4442.71     48.15 o 
  -1   6   4        1.44        1.44      3.88 o 
   0   6   4     2995.52     2938.85     35.87 o 
   1   6   4      137.17      133.75      5.58 o 
   2   6   4     5117.75     5207.51     59.68 o 
   3   6   4       13.91        5.86      5.04 o 
   4   6   4      140.54      127.49      8.09 o 
   5   6   4       39.07       34.50      7.58 o 
   6   6   4      475.77      482.63     17.90 o 
   7   6   4      520.13      555.30     19.14 o 
   8   6   4        3.35       -0.27      8.03 o 
   9   6   4    11678.24    11769.88    172.63 o 
  10   6   4      314.79      370.61     19.46 o 
  11   6   4      452.25      428.49     21.29 o 
  12   6   4      592.06      563.00     32.37 o 
  13   6   4        1.91       15.56     12.61 o 
  14   6   4      368.56      350.52     31.46 o 
  15   6   4      405.02      483.22     35.30 o 
 -16   7   4       97.10      105.26     18.99 o 
 -15   7   4      210.95      230.07     32.60 o 
 -14   7   4      307.16      245.61     22.12 o 
 -13   7   4       20.69       27.74     13.38 o 
 -12   7   4        1.30        8.67     11.40 o 
 -11   7   4      181.50      179.31     15.57 o 
 -10   7   4     1009.47      920.17     27.83 o 
  -9   7   4      390.12      397.92     19.05 o 
  -8   7   4     2748.33     2702.68     51.72 o 
  -7   7   4     3171.68     3061.45     50.02 o 
  -6   7   4      712.16      615.99     13.21 o 
  -5   7   4        4.91       -5.13      6.36 o 
  -4   7   4      261.23      222.75      9.45 o 
  -3   7   4     1824.83     1801.22     24.11 o 
  -2   7   4      421.76      446.21     11.12 o 
  -1   7   4     6100.95     5818.96     62.59 o 
   0   7   4      335.94      234.87      7.26 o 
   1   7   4     1275.34     1260.84     19.54 o 
   2   7   4      818.93      786.00     20.04 o 
   3   7   4      158.79      235.19     11.00 o 
   4   7   4        1.73        7.44      5.70 o 
   5   7   4       21.51       59.28      9.06 o 
   6   7   4      474.56      430.40     19.62 o 
   7   7   4       77.20       29.06      9.56 o 
   8   7   4     3781.81     3344.79     59.98 o 
   9   7   4        9.06        9.07      9.66 o 
  10   7   4        9.08       29.45     10.70 o 
  11   7   4      637.80      593.61     28.25 o 
  12   7   4      418.63      349.87     26.59 o 
  13   7   4        0.09        7.08     13.33 o 
  14   7   4       69.15      103.55     36.47 o 
 -15   8   4       92.14      108.65     22.82 o 
 -14   8   4        5.92        9.73     14.90 o 
 -13   8   4      492.51      450.37     35.88 o 
 -12   8   4      108.85       62.38     13.53 o 
 -11   8   4      342.31      352.60     20.86 o 
 -10   8   4      338.51      299.35     18.42 o 
  -9   8   4       42.06       47.58      9.73 o 
  -8   8   4      887.66      933.17     24.04 o 
  -7   8   4      220.88      195.78     12.84 o 
  -6   8   4     1568.61     1787.83     36.38 o 
  -5   8   4      274.65      322.54     13.51 o 
  -4   8   4       91.89      105.59      9.40 o 
  -3   8   4        4.08        3.63      4.83 o 
  -2   8   4        7.80        7.03      4.70 o 
  -1   8   4      699.18      637.49     14.69 o 
   0   8   4     1366.45     1201.21     22.35 o 
   1   8   4      585.59      585.96     19.98 o 
   2   8   4      179.23      210.09     10.46 o 
   3   8   4       28.50       54.94      7.72 o 
   4   8   4       16.08        5.44      6.46 o 
   5   8   4      709.11      686.30     19.19 o 
   6   8   4       15.19        7.19      8.74 o 
   7   8   4      590.85      450.61     20.55 o 
   8   8   4        4.69       14.22      9.88 o 
   9   8   4     1332.56     1269.61     37.55 o 
  10   8   4       30.13       18.65     12.43 o 
  11   8   4       33.04       67.06     14.72 o 
  12   8   4       12.69       -3.87     12.80 o 
  13   8   4       26.36       49.24     28.27 o 
 -14   9   4      181.10      148.92     20.27 o 
 -13   9   4       29.41        1.24     14.91 o 
 -12   9   4       12.44        8.21     12.69 o 
 -11   9   4        0.47        4.63     10.18 o 
 -10   9   4      170.31      173.51     14.26 o 
  -9   9   4      495.64      555.09     21.29 o 
  -8   9   4      118.61       98.43     15.60 o 
  -7   9   4      154.93      104.15     10.38 o 
  -6   9   4        4.52        9.16      7.66 o 
  -5   9   4       63.74       42.74      8.38 o 
  -4   9   4      213.38      234.47     13.45 o 
  -3   9   4      629.54      570.58     18.70 o 
  -2   9   4      361.36      348.81     15.26 o 
  -1   9   4      178.90      176.63     10.16 o 
   0   9   4      205.10      190.95     10.51 o 
   1   9   4        3.92       -2.36      6.15 o 
   2   9   4        6.23       -1.76      6.11 o 
   3   9   4      364.43      415.16     14.96 o 
   4   9   4      308.65      270.60     14.46 o 
   5   9   4        7.34        8.27      9.35 o 
   6   9   4      262.74      254.40     16.67 o 
   7   9   4       86.64      149.29     27.24 o 
   8   9   4       47.38       67.59     15.66 o 
   9   9   4       10.62       -4.93     11.49 o 
  10   9   4      144.05       88.19     21.98 o 
  11   9   4        1.52      -11.30     19.60 o 
  12   9   4      193.44      220.24     35.56 o 
 -13  10   4       34.43       13.08     16.52 o 
 -12  10   4       21.54       48.78     16.78 o 
 -11  10   4       11.59       11.97     12.94 o 
 -10  10   4        0.82        3.15     12.31 o 
  -9  10   4      537.44      550.70     25.84 o 
  -8  10   4      462.11      540.24     21.94 o 
  -7  10   4      136.44      176.67     15.70 o 
  -6  10   4        6.31       21.27      9.58 o 
  -5  10   4       12.28        3.84      8.41 o 
  -4  10   4       13.94       14.37      9.42 o 
  -3  10   4        0.60       12.52      9.23 o 
  -2  10   4     1006.58     1038.26     28.34 o 
  -1  10   4       27.75       -0.41      8.20 o 
   0  10   4      448.26      416.12     17.59 o 
   1  10   4        5.12       -8.23      8.23 o 
   2  10   4        6.74       -3.84      7.40 o 
   3  10   4        6.94        4.94      9.06 o 
   4  10   4        0.62       -2.83      8.74 o 
   5  10   4        4.94       30.48     10.43 o 
   6  10   4       28.09       24.44     11.04 o 
   7  10   4       44.21       16.27     14.80 o 
   8  10   4       71.32       60.20     16.76 o 
   9  10   4      110.82      120.12     29.63 o 
  10  10   4        0.81      -11.60     19.60 o 
 -11  11   4      101.66      129.88     20.96 o 
 -10  11   4      219.35      224.21     23.03 o 
  -9  11   4      150.52      139.34     17.06 o 
  -8  11   4     1119.19     1166.24     36.12 o 
  -7  11   4      138.03      188.92     17.56 o 
  -6  11   4       50.30        4.02     12.10 o 
  -5  11   4        1.06       11.38     12.24 o 
  -4  11   4       87.54       99.65     13.10 o 
  -3  11   4       40.50       41.26     11.19 o 
  -2  11   4       65.69       78.05     17.37 o 
  -1  11   4     1743.11     1805.60     40.31 o 
   0  11   4      251.66      310.45     18.95 o 
   1  11   4      102.06      166.43     17.53 o 
   2  11   4        0.70       10.84     12.23 o 
   3  11   4       74.20       59.77     13.77 o 
   4  11   4       40.86       49.37     17.00 o 
   5  11   4        2.05        4.73     12.71 o 
   6  11   4      119.21      151.24     21.46 o 
   7  11   4       52.26       18.93     18.53 o 
   8  11   4      722.30      866.92     83.56 o 
   9  11   4        3.52        8.54     18.35 o 
  -9  12   4      561.08      572.62     32.91 o 
  -8  12   4      702.75      767.62     63.42 o 
  -7  12   4      170.26      153.76     17.86 o 
  -6  12   4      193.13      151.84     17.75 o 
  -5  12   4        0.81      -11.51     11.51 o 
  -4  12   4        0.03       -3.75     11.89 o 
  -3  12   4       22.29       -2.40     13.50 o 
  -2  12   4     1072.96     1089.22     46.41 o 
  -1  12   4       15.09       20.67     16.43 o 
   0  12   4      333.98      356.09     29.97 o 
   1  12   4      514.56      565.22     36.42 o 
   2  12   4      301.61      262.67     39.66 o 
   3  12   4      200.68      232.47     33.74 o 
   4  12   4      132.82      165.21     31.91 o 
   5  12   4      391.32      378.33     32.24 o 
   6  12   4       39.71       19.61     19.66 o 
  -4  13   4       84.54       89.75     19.25 o 
  -3  13   4       13.64       16.23     19.66 o 
  -2  13   4        9.88       10.99     25.07 o 
  -1  13   4     1761.14     1866.32     78.41 o 
   0  13   4      342.60      368.74     32.86 o 
   1  13   4       83.38       50.65     20.95 o 
   2  13   4      122.99      111.13     29.63 o 
 -16   1   5       22.31       22.79     18.24 o 
 -15   1   5        5.51       20.41     10.73 o 
 -14   1   5      102.29       54.72     11.91 o 
 -13   1   5        0.54       -3.77     12.86 o 
 -12   1   5     2491.34     2608.59     48.70 o 
 -11   1   5        4.61       14.95      5.17 o 
 -10   1   5      173.81      120.20      7.07 o 
  -9   1   5        0.18       -4.07      4.07 o 
  -8   1   5      765.08      879.48     20.02 o 
  -7   1   5     2789.87     2831.10     39.61 o 
  -6   1   5     1325.40     1433.24     22.82 o 
  -5   1   5     4681.78     5876.90     79.51 o 
  -4   1   5     1051.17     1149.57     12.27 o 
  -3   1   5        0.85        0.08      2.84 o 
  -2   1   5     1053.20      954.35     11.53 o 
  -1   1   5    22056.07    22939.17    292.97 o 
   0   1   5     1212.97     1194.57     23.52 o 
   1   1   5      521.16      599.30     13.76 o 
   2   1   5        4.81        0.22      3.03 o 
   3   1   5       35.38       27.47      4.35 o 
   4   1   5     4525.35     4306.83     74.05 o 
   5   1   5     1784.04     1905.19     37.96 o 
   6   1   5     1016.31      982.82     33.55 o 
   7   1   5       97.04       88.23     11.98 o 
   8   1   5     1986.29     1805.78     40.41 o 
   9   1   5      181.56       87.98     10.98 o 
  10   1   5       22.55        9.17     10.73 o 
  11   1   5       13.83       -7.60      9.45 o 
  12   1   5      220.90      214.94     18.04 o 
  13   1   5      355.94      361.87     26.41 o 
  14   1   5        0.58       25.37     12.93 o 
  15   1   5      455.32      468.66     33.53 o 
  16   1   5        0.96      -16.43     16.43 o 
 -16   2   5      143.41      142.24     24.62 o 
 -15   2   5      161.03      133.12     22.79 o 
 -14   2   5       17.79       18.04      8.75 o 
 -13   2   5     6964.23     6859.01    104.35 o 
 -12   2   5     1051.39     1060.51     25.76 o 
 -11   2   5     2195.89     2172.82     32.75 o 
 -10   2   5     1063.52     1012.42     20.11 o 
  -9   2   5     1044.02     1124.85     23.10 o 
  -8   2   5      635.97      675.69     14.62 o 
  -7   2   5       15.20       18.99      3.78 o 
  -6   2   5     3023.16     3000.58     33.68 o 
  -5   2   5      361.96      454.49      7.67 o 
  -4   2   5      845.00     1016.91     11.34 o 
  -3   2   5      354.93      340.70      6.27 o 
  -2   2   5    48386.01    49094.86    522.09 o 
  -1   2   5     3944.51     4032.31     53.64 o 
   0   2   5      835.98      894.85     14.84 o 
   1   2   5     8885.14     9046.36    125.11 o 
   2   2   5      448.13      330.19      9.87 o 
   3   2   5     1121.81      962.04     18.40 o 
   4   2   5        0.28       -2.32      2.32 o 
   5   2   5     3044.66     3127.81     49.43 o 
   6   2   5      369.48      432.92     16.21 o 
   7   2   5     4641.99     4583.62     82.79 o 
   8   2   5      330.28      292.76     15.80 o 
   9   2   5     1760.28     1752.36     41.55 o 
  10   2   5        9.57        7.31      9.39 o 
  11   2   5        4.60       12.92     10.29 o 
  12   2   5      255.52      256.18     19.57 o 
  13   2   5      673.78      693.57     29.81 o 
  14   2   5      863.90      893.09     34.80 o 
  15   2   5       27.62        9.46     13.96 o 
  16   2   5      426.70      353.47     26.96 o 
 -17   3   5      341.30      289.95     34.65 o 
 -16   3   5      158.71      157.17     20.60 o 
 -15   3   5       49.23       31.61     14.24 o 
 -14   3   5      813.00      887.28     34.74 o 
 -13   3   5      755.54      587.61     21.43 o 
 -12   3   5    11877.98    11235.46    161.78 o 
 -11   3   5     1347.87     1221.68     40.80 o 
 -10   3   5     3608.27     3821.05     60.40 o 
  -9   3   5     7318.45     7290.60     89.94 o 
  -8   3   5       97.71      112.34     12.07 o 
  -7   3   5     1901.60     1958.41     26.54 o 
  -6   3   5      100.80       93.63      3.90 o 
  -5   3   5     9544.00     9414.12     96.21 o 
  -4   3   5      188.70      185.04      5.75 o 
  -3   3   5    11103.80    10956.73    109.05 o 
  -2   3   5      395.20      348.45      8.89 o 
  -1   3   5     3785.75     3713.27     50.36 o 
   0   3   5      514.25      601.27     14.33 o 
   1   3   5    13029.92    13328.63    150.55 o 
   2   3   5      856.66      844.89     16.99 o 
   3   3   5        0.01       -3.33      3.33 o 
   4   3   5     2079.18     2190.24     32.83 o 
   5   3   5     2616.08     2577.25     38.40 o 
   6   3   5     5568.35     5592.05     76.28 o 
   7   3   5       11.90       11.79      5.57 o 
   8   3   5     9465.22     9594.36    175.82 o 
   9   3   5      262.30      426.70     37.61 o 
  10   3   5        2.58        1.37      9.39 o 
  11   3   5      110.82       94.47     14.08 o 
  12   3   5      499.22      546.72     27.00 o 
  13   3   5      968.10     1036.83     36.99 o 
  14   3   5       92.62      128.38     17.73 o 
  15   3   5     1217.38     1362.38     44.59 o 
  16   3   5        5.28      -11.03     14.46 o 
 -17   4   5      886.88      896.36     41.40 o 
 -16   4   5       61.00       75.28     19.60 o 
 -15   4   5      139.82      120.40     18.37 o 
 -14   4   5        0.00      -11.16     11.16 o 
 -13   4   5      782.33      865.85     34.38 o 
 -12   4   5      807.33      833.48     36.77 o 
 -11   4   5     1391.05     1239.46     24.91 o 
 -10   4   5      193.33      189.54     13.93 o 
  -9   4   5     2485.79     2319.24     34.24 o 
  -8   4   5     1928.28     1925.84     26.87 o 
  -7   4   5     1216.93     1158.95     18.14 o 
  -6   4   5     2519.47     3020.33     36.89 o 
  -5   4   5      717.49      627.17     11.76 o 
  -4   4   5      244.77      171.94      6.30 o 
  -3   4   5      177.12      207.60      6.42 o 
  -2   4   5    14839.93    15480.82    162.68 o 
  -1   4   5     2807.90     2689.80     31.84 o 
   0   4   5     3588.39     3544.42     43.74 o 
   1   4   5     2412.67     2627.04     34.03 o 
   2   4   5      763.37      599.99     14.78 o 
   3   4   5     1061.95      883.37     19.17 o 
   4   4   5     1141.21     1080.53     22.58 o 
   5   4   5     8693.24     8326.99     98.14 o 
   6   4   5        3.30       14.55      5.25 o 
   7   4   5     5997.82     5585.52     77.85 o 
   8   4   5     1312.26     1176.37     29.61 o 
   9   4   5        0.25       -1.14      7.27 o 
  10   4   5      575.34      480.96     24.87 o 
  11   4   5      105.31      109.23     14.57 o 
  12   4   5      530.74      598.27     27.47 o 
  13   4   5      643.27      753.72     32.14 o 
  14   4   5     1323.98     1472.87     45.25 o 
  15   4   5        6.18       -4.58     14.32 o 
 -18   5   5      305.16      276.45     33.52 o 
 -17   5   5      106.66      136.29     26.54 o 
 -16   5   5      484.44      508.89     40.64 o 
 -15   5   5        1.81        7.98     11.94 o 
 -14   5   5      589.46      547.51     27.07 o 
 -13   5   5      476.09      507.05     25.81 o 
 -12   5   5     1242.37     1254.74     42.37 o 
 -11   5   5      435.63      506.06     20.94 o 
 -10   5   5      562.77      476.02     14.00 o 
  -9   5   5      683.79      619.43     14.90 o 
  -8   5   5      810.36      758.50     13.00 o 
  -7   5   5     1691.21     1541.42     25.80 o 
  -6   5   5       95.79       50.69      4.27 o 
  -5   5   5     1015.12     1039.88     18.78 o 
  -4   5   5      162.52      166.11      6.77 o 
  -3   5   5     6264.67     6663.02     69.30 o 
  -2   5   5        2.24       -0.85      3.50 o 
  -1   5   5     3621.98     3593.48     42.29 o 
   0   5   5      387.91      367.22     12.43 o 
   1   5   5      316.70      418.52     12.64 o 
   2   5   5      270.57      263.28     10.23 o 
   3   5   5     2209.13     2286.02     39.47 o 
   4   5   5     2017.31     1874.56     34.51 o 
   5   5   5      471.48      509.58     14.94 o 
   6   5   5     2216.16     2158.51     39.91 o 
   7   5   5       62.75       83.89      8.39 o 
   8   5   5     1304.60     1121.87     35.27 o 
   9   5   5        0.28        8.97     10.13 o 
  10   5   5       10.66        6.74     11.61 o 
  11   5   5       16.04       -8.69      9.01 o 
  12   5   5      525.39      519.94     32.31 o 
  13   5   5      132.22      124.61     17.72 o 
  14   5   5      117.12       87.60     17.89 o 
  15   5   5      374.21      366.14     31.51 o 
 -17   6   5        8.53       10.59     20.07 o 
 -16   6   5        2.52        7.23     14.28 o 
 -15   6   5        0.00        0.93     16.54 o 
 -14   6   5       49.71       31.33     13.98 o 
 -13   6   5       28.48        5.59     11.82 o 
 -12   6   5       52.13       54.95     13.09 o 
 -11   6   5      657.28      627.00     23.58 o 
 -10   6   5      701.52      679.67     23.38 o 
  -9   6   5      518.15      552.18     27.23 o 
  -8   6   5     1053.24      960.82     20.42 o 
  -7   6   5       26.42       21.88      5.70 o 
  -6   6   5       16.96       20.33      4.77 o 
  -5   6   5        0.22        3.89      4.68 o 
  -4   6   5     1423.38     1388.13     28.84 o 
  -3   6   5     1771.40     1822.28     25.83 o 
  -2   6   5      917.33     1141.32     17.91 o 
  -1   6   5     1277.87     1187.17     23.11 o 
   0   6   5     1569.00     1734.82     26.83 o 
   1   6   5     1731.50     1796.18     29.69 o 
   2   6   5      665.97      521.92     12.44 o 
   3   6   5      199.24      155.02      8.57 o 
   4   6   5        3.16       11.41      6.35 o 
   5   6   5       36.21       68.12      9.87 o 
   6   6   5        3.06       -1.67      7.15 o 
   7   6   5      775.66      856.76     24.13 o 
   8   6   5       70.69       75.11     10.78 o 
   9   6   5        4.43        8.68      9.25 o 
  10   6   5        8.71        2.07      9.29 o 
  11   6   5       24.67       26.70     10.67 o 
  12   6   5       19.46        6.20     10.67 o 
  13   6   5       25.58       32.58     21.88 o 
  14   6   5        3.82       24.79     17.37 o 
 -16   7   5      409.41      455.93     29.28 o 
 -15   7   5       42.70       83.51     16.95 o 
 -14   7   5      204.07      183.67     19.80 o 
 -13   7   5        5.42       19.07     12.97 o 
 -12   7   5      924.77      943.03     30.02 o 
 -11   7   5       32.15       29.95     11.88 o 
 -10   7   5      386.77      315.88     18.19 o 
  -9   7   5        8.12        4.60      8.71 o 
  -8   7   5      221.63      209.72     14.08 o 
  -7   7   5      771.71      853.95     24.39 o 
  -6   7   5      164.69      150.66      8.27 o 
  -5   7   5      829.98      858.20     16.22 o 
  -4   7   5        1.54       -1.97      4.65 o 
  -3   7   5      594.20      700.69     16.18 o 
  -2   7   5       46.00       54.20      5.31 o 
  -1   7   5      240.16      256.61      9.15 o 
   0   7   5       89.46       95.78      7.58 o 
   1   7   5      795.17      873.67     18.18 o 
   2   7   5     1653.20     1691.79     25.37 o 
   3   7   5      113.19      106.37      9.45 o 
   4   7   5      111.45      114.28     11.71 o 
   5   7   5        0.16       -6.97      6.97 o 
   6   7   5        0.43       -7.95      7.95 o 
   7   7   5      944.96      881.54     25.71 o 
   8   7   5      754.53      644.11     27.77 o 
   9   7   5      712.84      670.95     23.66 o 
  10   7   5       19.32       -3.40     10.14 o 
  11   7   5       50.73       59.88     12.70 o 
  12   7   5       27.59       21.60     16.43 o 
  13   7   5       72.55       84.80     20.30 o 
 -15   8   5      124.78      160.17     20.70 o 
 -14   8   5       51.60       40.99     15.60 o 
 -13   8   5        0.13        0.35     13.89 o 
 -12   8   5      814.73      682.24     27.58 o 
 -11   8   5      186.77      262.21     18.56 o 
 -10   8   5      343.31      323.14     19.13 o 
  -9   8   5     1907.39     1834.13     36.58 o 
  -8   8   5     1468.23     1438.87     30.82 o 
  -7   8   5     1234.70     1291.32     26.24 o 
  -6   8   5        6.75       17.95      7.18 o 
  -5   8   5        9.07       17.32      8.29 o 
  -4   8   5      139.35      152.37     10.86 o 
  -3   8   5      509.76      590.34     17.73 o 
  -2   8   5     6623.66     6676.56     84.05 o 
  -1   8   5       35.66       44.03      6.61 o 
   0   8   5      990.50      931.00     19.41 o 
   1   8   5      843.23      903.80     19.26 o 
   2   8   5        0.28       -0.88      5.57 o 
   3   8   5      221.90      207.02     11.04 o 
   4   8   5      280.95      265.06     23.48 o 
   5   8   5     2227.32     2380.73     46.24 o 
   6   8   5       72.58       72.97     11.28 o 
   7   8   5     1399.11     1519.20     36.19 o 
   8   8   5       36.48       10.65     10.33 o 
   9   8   5      727.52      805.08     27.17 o 
  10   8   5       76.86       60.24     14.36 o 
  11   8   5      201.15      203.70     19.62 o 
  12   8   5      115.88      129.88     21.89 o 
  13   8   5       14.97      -12.76     22.79 o 
 -14   9   5      381.83      418.43     28.85 o 
 -13   9   5        0.03      -13.14     13.14 o 
 -12   9   5     1663.99     1712.84     49.64 o 
 -11   9   5      158.61      133.61     13.75 o 
 -10   9   5     1050.88     1045.01     28.20 o 
  -9   9   5      347.27      296.77     17.28 o 
  -8   9   5       91.91       95.88     10.49 o 
  -7   9   5      415.65      373.32     16.65 o 
  -6   9   5        1.54        9.84      7.59 o 
  -5   9   5      699.82      654.49     22.13 o 
  -4   9   5        4.51        1.88      7.91 o 
  -3   9   5     3976.09     3606.34     56.56 o 
  -2   9   5      434.61      444.40     17.11 o 
  -1   9   5      101.29       89.77     10.06 o 
   0   9   5     2222.44     2410.92     43.43 o 
   1   9   5      342.68      290.72     12.69 o 
   2   9   5       30.93       25.64      7.10 o 
   3   9   5       60.94       52.48     10.12 o 
   4   9   5     1778.44     1637.71     36.96 o 
   5   9   5       25.15        2.63      9.54 o 
   6   9   5      326.49      393.36     20.44 o 
   7   9   5     1002.33      990.60     33.14 o 
   8   9   5     2744.63     2860.60    103.24 o 
   9   9   5       73.05      108.05     16.30 o 
  10   9   5      214.36      177.14     19.57 o 
  11   9   5      142.15      199.24     25.05 o 
 -13  10   5      158.54      166.89     23.63 o 
 -12  10   5       81.69       99.76     16.79 o 
 -11  10   5      838.55      797.45     31.78 o 
 -10  10   5      205.87      226.23     16.42 o 
  -9  10   5      521.45      506.58     21.95 o 
  -8  10   5      362.78      388.83     18.99 o 
  -7  10   5       53.04       67.11     12.07 o 
  -6  10   5      182.93      199.20     14.28 o 
  -5  10   5       42.73       45.89     10.11 o 
  -4  10   5      717.43      665.95     21.58 o 
  -3  10   5        0.37       -8.25      8.25 o 
  -2  10   5     1731.86     1720.13     34.87 o 
  -1  10   5        0.30       11.16      8.17 o 
   0  10   5        1.89       -3.95      7.83 o 
   1  10   5      360.87      327.54     16.20 o 
   2  10   5       35.49       68.40     10.41 o 
   3  10   5       38.96       28.15      9.97 o 
   4  10   5       49.71       27.62     10.22 o 
   5  10   5      450.17      378.07     19.68 o 
   6  10   5      108.46      149.06     19.88 o 
   7  10   5     1700.49     1665.86     45.45 o 
   8  10   5      151.54      176.56     18.76 o 
   9  10   5      471.29      446.36     27.01 o 
  10  10   5      107.58      193.30     36.47 o 
 -11  11   5      291.53      328.25     36.10 o 
 -10  11   5      673.43      697.88     30.75 o 
  -9  11   5      195.99      200.52     18.79 o 
  -8  11   5        1.62        4.86     12.37 o 
  -7  11   5       15.61       30.91     12.70 o 
  -6  11   5       55.36       78.12     12.20 o 
  -5  11   5      341.98      316.73     17.43 o 
  -4  11   5       98.46      112.19     13.56 o 
  -3  11   5     1157.87     1196.86     32.42 o 
  -2  11   5      140.19       89.00     12.80 o 
  -1  11   5       36.08       15.48     10.59 o 
   0  11   5     1469.48     1472.54     35.88 o 
   1  11   5      246.13      307.67     18.32 o 
   2  11   5      206.81      230.90     25.84 o 
   3  11   5       19.91       29.69     12.93 o 
   4  11   5       56.17       36.96     13.50 o 
   5  11   5      218.05      231.40     20.11 o 
   6  11   5       42.23       35.39     14.91 o 
   7  11   5      328.16      348.12     32.49 o 
   8  11   5      821.42      787.42     36.62 o 
  -9  12   5        0.16      -10.03     15.18 o 
  -8  12   5       77.10       69.66     17.37 o 
  -7  12   5       17.31       29.28     14.43 o 
  -6  12   5       28.96       42.67     13.88 o 
  -5  12   5        3.29        8.65     12.65 o 
  -4  12   5      139.20      150.32     18.94 o 
  -3  12   5      113.10      162.17     25.60 o 
  -2  12   5      216.74      245.16     51.97 o 
  -1  12   5      174.65      157.92     25.07 o 
   0  12   5       20.74        9.98     16.41 o 
   1  12   5       13.35      -15.79     15.79 o 
   2  12   5        2.78      -15.06     15.06 o 
   3  12   5        1.90       -1.52     16.43 o 
   4  12   5       77.25       81.33     31.91 o 
   5  12   5        2.41       38.02     19.31 o 
   6  12   5        4.76      -16.52     17.78 o 
  -4  13   5       18.24       26.40     16.45 o 
  -3  13   5       45.19       40.12     19.99 o 
  -2  13   5      315.66      262.86     41.94 o 
  -1  13   5      196.89      296.20     30.28 o 
   0  13   5       17.93        3.80     19.01 o 
   1  13   5      188.80      239.76     28.35 o 
 -15   0   6       43.06       22.79     14.59 o 
 -14   0   6       30.09       12.76     13.68 o 
 -13   0   6    13535.38    13161.56    366.54 o 
 -12   0   6     1681.55     1497.14     56.53 o 
 -11   0   6     1431.90     1492.02     41.13 o 
 -10   0   6       54.26       81.15     12.76 o 
  -9   0   6       93.49       56.82      7.29 o 
  -8   0   6     4327.60     4631.16     79.90 o 
  -7   0   6       52.20       53.07      5.39 o 
  -6   0   6    18723.07    19734.61    242.88 o 
  -5   0   6     3998.62     3870.42     48.65 o 
  -4   0   6     4530.87     4391.12     54.23 o 
  -3   0   6     1051.26     1031.83     19.95 o 
  -2   0   6    16929.01    16850.93    387.84 o 
  -1   0   6     2631.27     2858.62     62.44 o 
   0   0   6    11291.26    11933.39    336.45 o 
   1   0   6     1001.24      925.41     35.10 o 
   2   0   6      472.56      433.61     14.24 o 
   3   0   6      181.09      195.28     11.16 o 
   4   0   6      997.00     1234.26     40.12 o 
   5   0   6     9540.90     9790.75    198.26 o 
   6   0   6      461.24      512.34     21.81 o 
   7   0   6      327.13      294.79     25.07 o 
   8   0   6      203.05      307.66     20.51 o 
   9   0   6       71.87      189.17     17.91 o 
  10   0   6        8.09       11.83     11.81 o 
  11   0   6       41.25       29.18     18.24 o 
  12   0   6      210.71      299.98     33.74 o 
  13   0   6      196.68      247.09     33.74 o 
  14   0   6      209.16      244.36     35.56 o 
  15   0   6       24.53       48.32     26.44 o 
  16   0   6       98.98      209.71     38.29 o 
 -15   1   6       74.75       87.53     19.15 o 
 -14   1   6     4538.41     4275.04     94.45 o 
 -13   1   6     1158.58     1097.19     25.66 o 
 -12   1   6      883.61      844.23     21.12 o 
 -11   1   6     2327.36     2269.61     37.91 o 
 -10   1   6       35.30       31.54      4.95 o 
  -9   1   6      236.65      267.56      9.33 o 
  -8   1   6      104.92       91.52      5.05 o 
  -7   1   6      841.60      956.97     13.93 o 
  -6   1   6     2068.33     2072.49     21.88 o 
  -5   1   6     1390.89     1328.20     14.98 o 
  -4   1   6      522.21      505.62     11.85 o 
  -3   1   6     1715.93     2028.46     20.98 o 
  -2   1   6       92.76      120.96      4.50 o 
  -1   1   6      352.36      342.57      8.33 o 
   0   1   6      317.02      272.70      9.23 o 
   1   1   6     1465.63     1454.60     26.92 o 
   2   1   6      671.96      619.45     12.57 o 
   3   1   6       87.32      101.90      6.98 o 
   4   1   6       16.18       45.09      6.57 o 
   5   1   6      187.82      178.84     10.82 o 
   6   1   6     3072.69     3005.29     57.02 o 
   7   1   6        8.84       24.09      7.37 o 
   8   1   6      264.45      275.32     15.88 o 
   9   1   6       94.09       94.27     12.76 o 
  10   1   6        0.52        5.42     10.30 o 
  11   1   6      351.82      415.49     22.29 o 
  12   1   6      460.38      348.22     22.22 o 
  13   1   6      947.76      988.10     34.99 o 
  14   1   6       49.29       50.96     26.90 o 
  15   1   6      461.70      554.25     37.03 o 
  16   1   6       21.83       31.34     19.01 o 
 -16   2   6       14.99        9.12     17.32 o 
 -15   2   6      321.11      310.40     23.37 o 
 -14   2   6       45.46       74.43     15.04 o 
 -13   2   6     5874.91     5776.99    100.80 o 
 -12   2   6     1649.60     1785.52     34.16 o 
 -11   2   6     4653.77     4540.92     59.40 o 
 -10   2   6     2833.73     2837.61     47.93 o 
  -9   2   6     3308.28     3205.62     36.98 o 
  -8   2   6      387.22      461.67     10.99 o 
  -7   2   6        1.85        7.66      3.97 o 
  -6   2   6     6847.96     7627.88     90.65 o 
  -5   2   6     1854.08     1923.26     23.09 o 
  -4   2   6    22649.75    23998.53    228.68 o 
  -3   2   6     2128.95     2233.45     25.95 o 
  -2   2   6     8824.77     8900.26    116.67 o 
  -1   2   6        6.72        2.70      3.51 o 
   0   2   6      548.67      598.90     12.11 o 
   1   2   6      677.32      720.90     15.97 o 
   2   2   6     1218.15     1318.53     22.29 o 
   3   2   6     1475.94     1306.90     23.18 o 
   4   2   6       19.58        4.48      5.60 o 
   5   2   6     3217.33     3537.63     64.39 o 
   6   2   6      112.11      125.69     10.54 o 
   7   2   6      113.09       84.99     10.12 o 
   8   2   6       40.57       94.32     11.17 o 
   9   2   6      606.86      477.98     21.55 o 
  10   2   6       15.67       29.48     10.65 o 
  11   2   6      608.43      565.00     56.45 o 
  12   2   6       20.22       -0.28     11.43 o 
  13   2   6      305.39      365.38     55.17 o 
  14   2   6      138.53      105.64     17.31 o 
  15   2   6       32.85       22.10     14.74 o 
  16   2   6       26.46        0.30     15.27 o 
 -19   3   6        1.30      -16.41     25.53 o 
 -16   3   6      877.26      944.36     38.81 o 
 -15   3   6       61.79       56.87     14.66 o 
 -14   3   6      163.41      186.08     18.66 o 
 -13   3   6      180.93      189.55     15.66 o 
 -12   3   6        4.86       15.03      6.24 o 
 -11   3   6       64.70      100.31     12.58 o 
 -10   3   6       56.68       59.00      6.55 o 
  -9   3   6       63.56       70.68      5.82 o 
  -8   3   6        3.71       17.26      4.20 o 
  -7   3   6     1565.98     1585.26     22.34 o 
  -6   3   6     1339.99     1610.59     20.08 o 
  -5   3   6     1293.74     1713.83     20.55 o 
  -4   3   6       62.63       54.50      2.93 o 
  -3   3   6     2603.48     2483.72     35.58 o 
  -2   3   6       52.80       46.60      5.47 o 
  -1   3   6      666.58      559.99     11.71 o 
   0   3   6      299.89      231.50      9.50 o 
   1   3   6     1781.87     1971.23     25.55 o 
   2   3   6     2636.69     3133.71     47.66 o 
   3   3   6     1358.97     1303.42     21.07 o 
   4   3   6      358.69      402.47     10.64 o 
   5   3   6      389.15      386.34     11.28 o 
   6   3   6      693.54      618.13     15.14 o 
   7   3   6       23.19       34.79      6.28 o 
   8   3   6      283.57      265.77     16.29 o 
   9   3   6       49.97       72.99     11.43 o 
  10   3   6      741.27      759.69     27.57 o 
  11   3   6      152.82      160.41     16.39 o 
  12   3   6      836.57      826.50     55.13 o 
  13   3   6       23.91       33.50     14.09 o 
  14   3   6      133.10      112.91     23.39 o 
  15   3   6        0.29        3.91     19.83 o 
 -18   4   6      183.22      196.83     39.21 o 
 -17   4   6      142.55      113.96     23.53 o 
 -16   4   6        1.15       -3.55     12.44 o 
 -15   4   6     1235.94     1271.72     54.85 o 
 -14   4   6       12.97       -0.98      9.70 o 
 -13   4   6       79.98       77.42     12.72 o 
 -12   4   6      218.88      257.80     17.18 o 
 -11   4   6      319.68      442.13     17.80 o 
 -10   4   6       81.83       59.32      5.50 o 
  -9   4   6      353.56      387.01     14.28 o 
  -8   4   6      685.55      767.60     12.35 o 
  -7   4   6        1.16        2.97      3.44 o 
  -6   4   6      614.19      720.67     13.12 o 
  -5   4   6      107.94      122.03      5.62 o 
  -4   4   6     1516.33     1618.88     20.32 o 
  -3   4   6      173.30      214.44      5.70 o 
  -2   4   6      470.97      519.89      9.67 o 
  -1   4   6       23.64        3.82      2.71 o 
   0   4   6      109.12      111.09      5.00 o 
   1   4   6      838.27      952.41     15.27 o 
   2   4   6       15.98       85.34      6.73 o 
   3   4   6     1217.16     1183.66     26.37 o 
   4   4   6      917.32     1090.29     23.04 o 
   5   4   6     2268.48     2213.32     34.56 o 
   6   4   6      285.86      265.57     11.92 o 
   7   4   6        0.05       -1.51      5.43 o 
   8   4   6       10.68       -4.50      7.02 o 
   9   4   6     1291.77     1529.28     38.30 o 
  10   4   6      197.00      201.96     17.23 o 
  11   4   6       36.29       80.41     18.23 o 
  12   4   6      785.84      717.61     42.99 o 
  13   4   6       35.25       23.55     17.66 o 
  14   4   6      131.19      122.13     18.66 o 
  15   4   6      138.22      147.69     20.84 o 
 -18   5   6      770.06      733.04     47.96 o 
 -17   5   6       73.00      101.59     22.32 o 
 -16   5   6      112.16       75.19     15.76 o 
 -15   5   6       13.67      -11.92     11.92 o 
 -14   5   6      240.26      224.72     19.04 o 
 -13   5   6        3.44       10.30     11.88 o 
 -12   5   6      114.78      151.76     25.46 o 
 -11   5   6      643.11      565.09     21.38 o 
 -10   5   6     2511.31     2446.84     40.91 o 
  -9   5   6        0.44        2.24      4.60 o 
  -8   5   6       21.03       40.58      4.23 o 
  -7   5   6      265.19      201.20      9.28 o 
  -6   5   6      241.81      186.29     10.19 o 
  -5   5   6     2481.55     2366.92     33.72 o 
  -4   5   6     4429.99     4544.89     52.64 o 
  -3   5   6    20495.24    19811.56    195.57 o 
  -2   5   6     1202.17     1168.76     17.32 o 
  -1   5   6      779.62      814.37     14.85 o 
   0   5   6        5.43        6.33      3.43 o 
   1   5   6       54.19       40.68      4.72 o 
   2   5   6     1240.71     1141.58     23.42 o 
   3   5   6       91.82       69.91     11.76 o 
   4   5   6     3433.49     3607.51     58.03 o 
   5   5   6       61.70       91.31      8.69 o 
   6   5   6     1260.32     1378.86     29.39 o 
   7   5   6      191.97      203.26     16.85 o 
   8   5   6      686.81      770.45     26.06 o 
   9   5   6       76.06       78.26     10.78 o 
  10   5   6      823.17      852.73     25.89 o 
  11   5   6      187.03      190.02     18.32 o 
  12   5   6       19.84       13.22     13.02 o 
  13   5   6      714.18      671.13     32.78 o 
  14   5   6        0.94      -13.35     13.35 o 
 -17   6   6       12.05      -17.27     18.02 o 
 -16   6   6       37.68       40.21     14.98 o 
 -15   6   6       32.31       29.56     13.96 o 
 -14   6   6       27.47       47.19     14.08 o 
 -13   6   6      609.81      572.61     26.80 o 
 -12   6   6      310.64      254.89     17.44 o 
 -11   6   6     1269.71     1393.00     34.54 o 
 -10   6   6     7753.59     7761.16    135.79 o 
  -9   6   6      652.11      636.97     27.35 o 
  -8   6   6      675.48      649.35     16.49 o 
  -7   6   6      414.77      358.86     12.49 o 
  -6   6   6      385.36      320.81     13.93 o 
  -5   6   6       16.22       23.28      5.26 o 
  -4   6   6    12836.83    12356.23    135.01 o 
  -3   6   6     1228.27     1223.79     21.13 o 
  -2   6   6     2087.14     2174.83     28.99 o 
  -1   6   6      327.86      302.73      9.22 o 
   0   6   6     1413.26     1538.34     22.47 o 
   1   6   6     1306.45     1227.04     19.12 o 
   2   6   6       12.68        7.91      3.85 o 
   3   6   6     2276.81     2296.16     41.15 o 
   4   6   6      133.24      132.60     11.98 o 
   5   6   6     1410.95     1307.14     28.69 o 
   6   6   6       11.17        8.41      7.38 o 
   7   6   6      312.48      325.27     25.60 o 
   8   6   6       81.90       51.19     12.63 o 
   9   6   6      923.63      806.62     25.15 o 
  10   6   6        2.28       -8.78      8.78 o 
  11   6   6       37.30       39.37     13.96 o 
  12   6   6      434.64      452.93     27.12 o 
  13   6   6      102.89       84.34     31.05 o 
  14   6   6      382.46      392.73     32.55 o 
 -17   7   6        3.95       36.93     22.97 o 
 -16   7   6       42.73       31.39     31.91 o 
 -15   7   6        3.61       11.14     13.47 o 
 -14   7   6      246.15      289.73     22.74 o 
 -13   7   6       30.68       60.45     14.16 o 
 -12   7   6     1218.83     1113.50     32.28 o 
 -11   7   6     3430.99     3422.19     64.67 o 
 -10   7   6     4542.05     4223.08     74.34 o 
  -9   7   6     3835.29     3971.50     70.38 o 
  -8   7   6        0.85       -6.85      7.98 o 
  -7   7   6       32.34       44.45      9.16 o 
  -6   7   6        5.31       15.02      5.80 o 
  -5   7   6     6476.68     6232.20     69.48 o 
  -4   7   6     1891.53     1867.03     29.90 o 
  -3   7   6    16165.88    15528.24    181.82 o 
  -2   7   6     1682.23     1507.14     23.07 o 
  -1   7   6     1951.56     1873.50     29.64 o 
   0   7   6      420.21      407.41     12.91 o 
   1   7   6      120.59       68.48      6.99 o 
   2   7   6     3102.83     2881.22     40.95 o 
   3   7   6      108.63       83.91      9.54 o 
   4   7   6     3248.58     2930.97     51.97 o 
   5   7   6        0.78       -8.04      8.04 o 
   6   7   6      681.80      645.96     21.70 o 
   7   7   6      326.01      330.02     17.32 o 
   8   7   6       15.50       24.82      9.99 o 
   9   7   6       31.51       29.42     10.83 o 
  10   7   6      103.75       62.23     12.41 o 
  11   7   6       62.22       53.80     14.93 o 
  12   7   6      239.48      296.25     28.00 o 
  13   7   6      186.88      211.64     59.27 o 
 -16   8   6        0.99       25.83     20.36 o 
 -15   8   6       18.51        4.58     14.44 o 
 -14   8   6       21.70       33.24     19.24 o 
 -13   8   6        4.54      -10.33     11.21 o 
 -12   8   6      102.90      100.99     24.61 o 
 -11   8   6      216.36      184.05     16.45 o 
 -10   8   6      748.75      621.89     28.95 o 
  -9   8   6      156.43      152.73     14.32 o 
  -8   8   6       98.32      120.96     10.34 o 
  -7   8   6      256.40      303.59     14.09 o 
  -6   8   6      236.43      232.01     12.37 o 
  -5   8   6        0.37        1.79      6.62 o 
  -4   8   6     4434.50     4556.08     73.97 o 
  -3   8   6     2185.27     2152.55     40.83 o 
  -2   8   6        2.80       -0.33      7.00 o 
  -1   8   6      119.75      130.06      8.34 o 
   0   8   6      137.87      103.55      8.16 o 
   1   8   6     2881.04     2633.71     43.46 o 
   2   8   6       55.92       69.35      8.76 o 
   3   8   6     1085.49     1005.89     26.50 o 
   4   8   6      497.78      542.67     24.04 o 
   5   8   6       34.16       36.10     11.84 o 
   6   8   6      286.88      314.43     17.83 o 
   7   8   6      257.28      301.70     17.76 o 
   8   8   6       53.85       55.49     11.79 o 
   9   8   6     1889.29     1896.16     43.07 o 
  10   8   6       70.35       80.70     19.21 o 
  11   8   6      151.52      130.84     21.92 o 
  12   8   6       30.75       23.59     18.02 o 
 -14   9   6       99.45       97.58     18.84 o 
 -13   9   6       74.90       80.48     16.13 o 
 -12   9   6       19.84        5.32     10.49 o 
 -11   9   6        6.45       -1.62      9.61 o 
 -10   9   6       10.67       18.15      9.78 o 
  -9   9   6       53.93       50.17      9.89 o 
  -8   9   6      250.70      193.41     15.51 o 
  -7   9   6       82.27      112.11     10.77 o 
  -6   9   6       96.79       84.72      9.82 o 
  -5   9   6        0.01       11.19      7.34 o 
  -4   9   6      133.57      150.88     11.52 o 
  -3   9   6      282.06      328.27     15.41 o 
  -2   9   6      114.41      144.30     11.29 o 
  -1   9   6       27.81       15.05      8.09 o 
   0   9   6        9.97        2.59      7.52 o 
   1   9   6       65.14       86.70      9.12 o 
   2   9   6       12.17       10.45      8.62 o 
   3   9   6      197.17      204.71     14.64 o 
   4   9   6        3.25        2.57      9.53 o 
   5   9   6      365.27      386.99     19.75 o 
   6   9   6       50.21       24.67     10.34 o 
   7   9   6       79.46       91.35     13.38 o 
   8   9   6       41.47       31.91     12.96 o 
   9   9   6       97.30       77.31     15.21 o 
  10   9   6      389.45      369.12     30.93 o 
  11   9   6        4.43       -8.89     16.73 o 
 -13  10   6      310.11      303.27     25.43 o 
 -12  10   6      166.02      170.20     18.89 o 
 -11  10   6       72.43       67.19     12.68 o 
 -10  10   6       38.04       37.12     11.17 o 
  -9  10   6       47.20       52.42     11.27 o 
  -8  10   6       18.85       27.09     10.09 o 
  -7  10   6       61.75       35.53     10.25 o 
  -6  10   6      593.44      640.84     23.56 o 
  -5  10   6      137.81      111.46     11.07 o 
  -4  10   6      114.52      142.91     12.41 o 
  -3  10   6       20.39       26.95      9.46 o 
  -2  10   6      586.29      659.38     21.26 o 
  -1  10   6       23.06       21.94      9.18 o 
   0  10   6       19.67       18.83      8.65 o 
   1  10   6       30.62       21.95      8.94 o 
   2  10   6       21.93       16.26      8.92 o 
   3  10   6      182.71      183.63     13.27 o 
   4  10   6        0.70       -0.79     11.12 o 
   5  10   6      884.23      861.64     49.86 o 
   6  10   6      128.05      119.86     19.01 o 
   7  10   6      314.99      309.32     35.84 o 
   8  10   6        0.00       -1.59     13.33 o 
   9  10   6      265.63      266.78     28.04 o 
 -11  11   6      395.95      432.53     25.73 o 
 -10  11   6       72.76      105.54     16.39 o 
  -9  11   6      239.47      247.20     25.63 o 
  -8  11   6       21.69       17.73     12.45 o 
  -7  11   6      129.25       79.94     15.84 o 
  -6  11   6        0.54       -4.06      9.84 o 
  -5  11   6      404.28      449.22     20.56 o 
  -4  11   6      135.00      104.42     13.60 o 
  -3  11   6        0.22       -4.89     10.79 o 
  -2  11   6       38.29       22.83     10.90 o 
  -1  11   6      321.39      389.57     20.15 o 
   0  11   6       69.84      112.82     14.34 o 
   1  11   6        0.49        4.63      9.88 o 
   2  11   6      105.32      126.91     17.66 o 
   3  11   6        9.81       18.65     20.94 o 
   4  11   6      251.69      334.40     22.94 o 
   5  11   6        1.77        2.80     12.93 o 
   6  11   6      876.24      961.04     52.00 o 
   7  11   6       11.34       -8.02     19.60 o 
  -8  12   6        0.47        5.34     13.08 o 
  -7  12   6       77.77       51.76     15.86 o 
  -6  12   6      243.03      236.51     19.79 o 
  -5  12   6       79.53      101.80     15.75 o 
  -4  12   6      927.06      995.13     37.81 o 
  -3  12   6      402.98      494.40     28.16 o 
  -2  12   6      557.47      546.74     29.51 o 
  -1  12   6      197.85      206.87     25.05 o 
   0  12   6       65.82       60.43     19.15 o 
   1  12   6       72.89       86.61     19.96 o 
   2  12   6        0.14      -15.14     15.14 o 
   3  12   6      406.77      409.22     32.55 o 
   4  12   6        5.74      -14.41     15.96 o 
   5  12   6     1177.13     1368.82    137.68 o 
  -3  13   6      128.88      166.89     36.02 o 
  -2  13   6       15.08       18.62     18.16 o 
  -1  13   6      784.82      838.46     45.42 o 
 -19   1   7       17.68       85.71     33.74 o 
 -14   1   7      227.14      208.52     18.72 o 
 -13   1   7        5.84       26.54      7.11 o 
 -12   1   7      113.54       70.66      7.15 o 
 -11   1   7       51.47       54.41      5.15 o 
 -10   1   7      453.58      512.06     11.10 o 
  -9   1   7      348.99      350.19     10.10 o 
  -8   1   7       32.49       29.04      3.52 o 
  -7   1   7     1802.26     2177.10     26.37 o 
  -6   1   7      525.31      538.87      8.56 o 
  -5   1   7     1826.81     2332.87     24.69 o 
  -4   1   7     1785.65     1585.89     21.30 o 
  -3   1   7        6.80        1.88      2.76 o 
  -2   1   7      144.13       91.64      4.44 o 
  -1   1   7      620.70      847.08     15.87 o 
   0   1   7     4766.40     5022.51    100.64 o 
   1   1   7     6256.58     7411.63    119.33 o 
   2   1   7      798.33     1055.03     18.48 o 
   3   1   7       81.27       75.99      5.70 o 
   4   1   7      829.59      863.00     25.25 o 
   5   1   7       74.16       47.14      9.82 o 
   6   1   7      292.65      298.55     14.80 o 
   7   1   7       67.32       34.75      8.33 o 
   8   1   7     2596.67     2922.50     58.98 o 
   9   1   7      524.86      475.41     21.78 o 
  10   1   7      595.32      495.88     23.05 o 
  11   1   7      235.18      210.20     17.70 o 
  12   1   7       43.96       44.86     13.23 o 
  13   1   7      318.19      297.34     22.55 o 
  14   1   7       26.96       46.29     17.72 o 
  15   1   7       10.45       28.03     18.37 o 
 -19   2   7       96.69      130.38     39.21 o 
 -18   2   7       82.53       56.53     31.91 o 
 -17   2   7      373.02      257.12     41.94 o 
 -16   2   7        4.35        5.47     23.71 o 
 -15   2   7     2961.51     2895.23     63.81 o 
 -14   2   7      366.43      307.30     18.93 o 
 -13   2   7      969.11      999.87     29.73 o 
 -12   2   7        9.56        9.13      5.18 o 
 -11   2   7      853.12      826.07     15.49 o 
 -10   2   7     1151.29     1159.20     19.25 o 
  -9   2   7       67.21       75.17      4.39 o 
  -8   2   7     1096.76      946.16     15.67 o 
  -7   2   7       54.02       69.32      6.46 o 
  -6   2   7      416.67      473.16      8.37 o 
  -5   2   7      527.29      554.62     12.82 o 
  -4   2   7    10876.51    12883.55    133.76 o 
  -3   2   7       23.45       -0.97      3.95 o 
  -2   2   7     4954.92     5138.84     87.91 o 
  -1   2   7      854.37     1099.47     21.54 o 
   0   2   7      923.95      884.21     15.56 o 
   1   2   7     2372.21     2866.74     50.78 o 
   2   2   7      875.26      934.71     19.92 o 
   3   2   7      798.11      712.46     18.05 o 
   4   2   7     1189.48     1155.39     26.59 o 
   5   2   7     9661.66     9917.89    163.47 o 
   6   2   7      738.22      766.12     31.54 o 
   7   2   7     3132.91     3061.58    105.78 o 
   8   2   7        0.85       20.16     10.56 o 
   9   2   7     1414.30     1390.57     43.43 o 
  10   2   7      605.49      582.17     24.92 o 
  11   2   7      725.74      786.74     29.36 o 
  12   2   7     1125.13     1179.16     37.75 o 
  13   2   7       25.94       10.27     13.67 o 
  14   2   7      497.24      527.51     29.60 o 
  15   2   7       76.24      121.67     22.47 o 
 -19   3   7       56.54        3.65     26.44 o 
 -18   3   7       28.85       31.00     31.91 o 
 -17   3   7        0.14        5.11     24.62 o 
 -16   3   7     1364.00     1207.17    131.75 o 
 -15   3   7      781.00      748.10     29.98 o 
 -14   3   7      519.84      524.24     23.76 o 
 -13   3   7     1135.06     1125.38     32.71 o 
 -12   3   7     2251.32     2466.50     45.71 o 
 -11   3   7        0.06        1.28      5.09 o 
 -10   3   7      834.16      814.78     15.97 o 
  -9   3   7      652.53      673.52     13.63 o 
  -8   3   7       31.37       42.95      4.84 o 
  -7   3   7      269.19      204.38      6.47 o 
  -6   3   7      272.51      296.94      6.87 o 
  -5   3   7     1003.34     1006.46     13.16 o 
  -4   3   7      105.32      132.76      5.78 o 
  -3   3   7      752.89      617.35     15.05 o 
  -2   3   7     1087.89     1282.52     24.06 o 
  -1   3   7       80.76      115.16      6.28 o 
   0   3   7      203.81      234.04      9.44 o 
   1   3   7      540.51      618.61     16.82 o 
   2   3   7      535.57      546.61     12.82 o 
   3   3   7      558.03      543.44     13.67 o 
   4   3   7     6726.33     6440.91     84.97 o 
   5   3   7      115.80      121.96      7.29 o 
   6   3   7      283.93      243.71     11.63 o 
   7   3   7        7.03       27.83      7.03 o 
   8   3   7     1210.30     1024.74     54.99 o 
   9   3   7     1689.99     1724.85     42.47 o 
  10   3   7     2981.08     3365.29     70.16 o 
  11   3   7      651.87      794.00     30.09 o 
  12   3   7      238.88      305.40     25.35 o 
  13   3   7      900.39     1011.26     42.10 o 
  14   3   7       96.29      108.24     18.57 o 
  15   3   7       11.44       26.05     15.69 o 
 -19   4   7      136.25      118.53     36.47 o 
 -18   4   7       15.52       27.10     20.55 o 
 -17   4   7       30.46       49.53     20.81 o 
 -16   4   7        1.06       -2.77     16.01 o 
 -15   4   7     1217.77     1217.34     37.93 o 
 -14   4   7      803.90      856.14     30.45 o 
 -13   4   7     2857.35     2679.31     50.39 o 
 -12   4   7       11.99        8.49      7.35 o 
 -11   4   7      212.15      169.22     10.60 o 
 -10   4   7      428.73      440.78     11.98 o 
  -9   4   7      459.42      376.86     10.72 o 
  -8   4   7       44.86       68.02      5.24 o 
  -7   4   7      137.29      192.57      6.37 o 
  -6   4   7     6343.00     6241.46     70.48 o 
  -5   4   7     3361.41     3677.57     43.58 o 
  -4   4   7      249.16      323.13      6.79 o 
  -3   4   7       45.08       23.38      3.62 o 
  -2   4   7    12630.96    13498.01    224.55 o 
  -1   4   7      940.92      873.11     16.71 o 
   0   4   7        3.22        5.27      2.30 o 
   1   4   7      399.27      489.56      9.90 o 
   2   4   7      194.76      159.05      8.41 o 
   3   4   7        5.02        1.48      4.57 o 
   4   4   7      210.53      205.30     10.43 o 
   5   4   7      776.82      760.03     16.65 o 
   6   4   7     1197.96     1089.45     26.55 o 
   7   4   7      192.79      191.42     16.32 o 
   8   4   7        0.32        6.30      7.42 o 
   9   4   7      795.74      814.56     31.89 o 
  10   4   7      336.83      373.15     23.37 o 
  11   4   7        6.43        0.20     11.17 o 
  12   4   7      130.14      147.98     18.06 o 
  13   4   7        0.84      -11.10     12.61 o 
  14   4   7        1.31        1.30     14.36 o 
 -18   5   7       33.31       33.47     20.60 o 
 -17   5   7        8.19       22.99     18.16 o 
 -16   5   7        0.67      -21.88     21.88 o 
 -15   5   7      329.72      340.05     35.45 o 
 -14   5   7        5.39        9.27     10.96 o 
 -13   5   7      940.88      940.68     31.25 o 
 -12   5   7     1292.79     1142.54     25.82 o 
 -11   5   7        3.44        7.57      6.63 o 
 -10   5   7      473.89      463.48     14.36 o 
  -9   5   7      373.50      348.34     13.30 o 
  -8   5   7      280.44      272.39     10.89 o 
  -7   5   7       25.10       18.74      4.94 o 
  -6   5   7      170.03      177.40     11.52 o 
  -5   5   7     1448.16     1598.23     22.43 o 
  -4   5   7      495.26      546.04     11.46 o 
  -3   5   7      108.03       66.91      4.20 o 
  -2   5   7       80.37       93.69      5.39 o 
  -1   5   7      118.46      120.35      6.18 o 
   0   5   7        1.79        1.67      3.50 o 
   1   5   7       89.94       43.74      4.80 o 
   2   5   7      880.49      732.20     17.86 o 
   3   5   7        8.92        7.89      6.98 o 
   4   5   7      862.29      893.05     21.54 o 
   5   5   7        0.03       -5.59      6.07 o 
   6   5   7        1.30        4.84      7.37 o 
   7   5   7      202.82      258.99     14.14 o 
   8   5   7       28.29       56.28     12.17 o 
   9   5   7     1088.99     1029.37     27.82 o 
  10   5   7      242.17      217.68     22.84 o 
  11   5   7       49.65       39.09     24.96 o 
  12   5   7       10.33        8.30     13.23 o 
  13   5   7       36.63       27.09     14.80 o 
  14   5   7       43.90       51.90     16.63 o 
 -17   6   7        0.81      -14.90     17.72 o 
 -16   6   7       37.45        5.32     19.03 o 
 -15   6   7       39.12       -2.72     12.72 o 
 -14   6   7        2.48        7.00     11.83 o 
 -13   6   7       33.69       26.79     23.13 o 
 -12   6   7      142.13      162.01     17.37 o 
 -11   6   7      367.53      335.63     18.10 o 
 -10   6   7     1195.90     1205.99     30.43 o 
  -9   6   7        5.29       16.38      8.33 o 
  -8   6   7      383.14      358.13     14.19 o 
  -7   6   7       72.88      109.08      7.89 o 
  -6   6   7       41.33       61.31      6.05 o 
  -5   6   7     1546.03     1550.55     25.39 o 
  -4   6   7       29.98       21.81      6.44 o 
  -3   6   7      409.69      403.66      9.31 o 
  -2   6   7      215.72      189.63      8.36 o 
  -1   6   7      364.39      413.21     11.19 o 
   0   6   7       17.53        5.74      4.29 o 
   1   6   7       78.15       67.12      6.02 o 
   2   6   7      169.65      161.65     10.53 o 
   3   6   7      113.85      109.89      9.18 o 
   4   6   7       34.22       25.40      7.20 o 
   5   6   7        0.37        4.42      7.24 o 
   6   6   7       53.50       75.17     13.16 o 
   7   6   7      389.26      454.94     18.54 o 
   8   6   7        2.98        1.11      8.43 o 
   9   6   7        0.86        4.81      9.10 o 
  10   6   7      145.81      185.93     21.90 o 
  11   6   7       16.50        6.33     12.90 o 
  12   6   7       31.12       38.44     23.03 o 
  13   6   7      139.60      154.67     20.44 o 
 -17   7   7       40.09       33.64     43.31 o 
 -16   7   7       18.67       17.13     19.03 o 
 -15   7   7       38.51       53.44     20.59 o 
 -14   7   7       14.37       -4.85     28.44 o 
 -13   7   7       26.88       33.37     12.14 o 
 -12   7   7      413.58      361.90     20.24 o 
 -11   7   7      286.05      258.56     17.19 o 
 -10   7   7        9.08        0.48      8.93 o 
  -9   7   7      121.94      122.63     12.73 o 
  -8   7   7       47.08       21.73     14.74 o 
  -7   7   7     1142.72     1122.02     22.81 o 
  -6   7   7       36.90       30.12      6.08 o 
  -5   7   7     2891.59     2953.41     57.00 o 
  -4   7   7      222.80      231.43     11.21 o 
  -3   7   7     1032.86     1020.66     22.20 o 
  -2   7   7       17.01        0.77      6.06 o 
  -1   7   7      406.26      424.96     14.23 o 
   0   7   7      998.73      966.35     21.26 o 
   1   7   7      629.45      625.83     16.39 o 
   2   7   7     1970.61     1767.24     34.99 o 
   3   7   7      102.83      150.05     11.53 o 
   4   7   7     1411.05     1363.58     30.88 o 
   5   7   7        5.39       -2.76      7.82 o 
   6   7   7     1213.75     1263.73     30.64 o 
   7   7   7      469.18      395.72     18.98 o 
   8   7   7      113.95      100.48     12.82 o 
   9   7   7      163.93      188.90     18.84 o 
  10   7   7      432.31      393.52     24.81 o 
  11   7   7        7.88       16.41     13.48 o 
  12   7   7       26.62       23.30     27.35 o 
 -16   8   7       61.04       75.89     24.73 o 
 -15   8   7      274.75      304.80     64.28 o 
 -14   8   7      748.02      711.86     33.84 o 
 -13   8   7      602.75      650.30     28.70 o 
 -12   8   7     1017.29     1085.06     45.40 o 
 -11   8   7        0.36       -8.85      9.70 o 
 -10   8   7      351.51      383.65     20.21 o 
  -9   8   7      253.38      286.09     17.76 o 
  -8   8   7      316.11      273.11     13.79 o 
  -7   8   7      127.92      120.45     10.36 o 
  -6   8   7     4934.07     4742.36     65.75 o 
  -5   8   7      481.31      474.67     16.29 o 
  -4   8   7      807.14      778.51     23.60 o 
  -3   8   7      314.01      384.02     16.31 o 
  -2   8   7     2236.40     2173.00     37.92 o 
  -1   8   7     1143.67      964.95     19.97 o 
   0   8   7     3446.76     3723.15     57.05 o 
   1   8   7     3778.65     3739.03     57.23 o 
   2   8   7     2017.18     2130.01     46.14 o 
   3   8   7     3150.88     3276.41     57.90 o 
   4   8   7      614.50      639.83     21.88 o 
   5   8   7      234.09      286.51     16.65 o 
   6   8   7        3.92        5.95      9.60 o 
   7   8   7      895.72      831.03     26.48 o 
   8   8   7       73.91       60.28     12.15 o 
   9   8   7     1173.50     1173.54     60.16 o 
  10   8   7      410.44      437.28     27.32 o 
  11   8   7       84.05       77.81     19.99 o 
 -14   9   7      199.45      231.74     25.37 o 
 -13   9   7        2.74        5.55     12.57 o 
 -12   9   7     1330.63     1376.69     39.24 o 
 -11   9   7      135.42      200.72     15.58 o 
 -10   9   7      190.12      168.08     12.86 o 
  -9   9   7        0.05       14.85      8.48 o 
  -8   9   7        5.92       17.32      8.48 o 
  -7   9   7      831.41      773.63     21.30 o 
  -6   9   7        9.60        4.29      7.81 o 
  -5   9   7     5176.03     4765.60     67.03 o 
  -4   9   7      327.28      363.91     16.55 o 
  -3   9   7     3237.65     3394.10     64.69 o 
  -2   9   7       48.39       25.99     14.18 o 
  -1   9   7      242.01      220.43     13.43 o 
   0   9   7      469.81      568.28     20.72 o 
   1   9   7        2.06       -2.69      7.36 o 
   2   9   7      989.14     1060.58     25.50 o 
   3   9   7      293.04      261.35     16.35 o 
   4   9   7      660.76      707.21     24.39 o 
   5   9   7       94.53       90.43     14.39 o 
   6   9   7      761.88      634.90     26.85 o 
   7   9   7      166.06      212.25     22.84 o 
   8   9   7       44.23       30.16     19.60 o 
   9   9   7       30.81       33.09     17.72 o 
  10   9   7      674.39      749.24    106.22 o 
 -13  10   7       50.47       17.49     29.70 o 
 -12  10   7      276.78      252.05     18.00 o 
 -11  10   7       22.86       14.15     11.13 o 
 -10  10   7      172.65      155.89     14.54 o 
  -9  10   7       16.62       15.60      9.97 o 
  -8  10   7       49.88       80.96     12.08 o 
  -7  10   7      201.88      204.50     13.93 o 
  -6  10   7      155.94      137.65     11.99 o 
  -5  10   7       94.71       82.53     10.50 o 
  -4  10   7       39.41       24.40      9.51 o 
  -3  10   7       78.12       57.97     10.32 o 
  -2  10   7      920.74      934.28     25.26 o 
  -1  10   7      140.34      145.47     14.18 o 
   0  10   7        2.41       -7.88      7.88 o 
   1  10   7      335.90      283.38     15.50 o 
   2  10   7        0.48       -0.57      9.31 o 
   3  10   7      916.05      943.59     31.42 o 
   4  10   7      168.12      165.70     15.37 o 
   5  10   7      419.46      370.39     23.08 o 
   6  10   7      130.42       95.72     15.89 o 
   7  10   7       47.60       65.31     21.88 o 
   8  10   7      278.68      307.26     50.60 o 
   9  10   7      295.54      341.91     39.66 o 
 -11  11   7       66.23       57.42     19.40 o 
 -10  11   7       21.94       -5.74     12.89 o 
  -9  11   7       87.02       77.50     13.28 o 
  -8  11   7       75.85       85.35     12.98 o 
  -7  11   7       56.57       70.67     12.50 o 
  -6  11   7        0.04        3.82     10.00 o 
  -5  11   7       79.53       85.00     12.37 o 
  -4  11   7       27.79       39.55     11.54 o 
  -3  11   7       74.04       73.81     12.55 o 
  -2  11   7        0.01       -1.98     11.05 o 
  -1  11   7      104.28      153.63     19.08 o 
   0  11   7      103.97       55.76     12.90 o 
   1  11   7      109.06      113.15     13.51 o 
   2  11   7       30.13       22.24     12.80 o 
   3  11   7       86.37       97.70     19.09 o 
   4  11   7      372.08      319.24     23.08 o 
   5  11   7      102.32       97.45     19.31 o 
   6  11   7       75.47      100.15     20.89 o 
   7  11   7       44.62       26.89     18.37 o 
  -8  12   7        0.76        5.72     13.85 o 
  -7  12   7      151.66      146.95     17.85 o 
  -6  12   7      188.63      203.57     29.55 o 
  -5  12   7        8.58        9.11     10.90 o 
  -4  12   7       46.73       47.49     13.05 o 
  -3  12   7        0.06       -6.12     11.23 o 
  -2  12   7      101.05       77.30     13.95 o 
  -1  12   7       79.60       55.22     17.07 o 
   0  12   7      390.04      370.62     24.73 o 
   1  12   7       96.19      102.99     17.36 o 
   2  12   7       20.16       -6.56     13.67 o 
   3  12   7       82.65       46.50     25.53 o 
   4  12   7       86.55       66.56     27.35 o 
 -20   0   8        0.78      -14.59     29.18 o 
 -19   0   8       38.34       40.12     31.00 o 
 -18   0   8       94.05      126.74     34.65 o 
 -17   0   8     1262.36     1130.61     71.12 o 
 -16   0   8     1969.17     2062.45     96.65 o 
 -15   0   8     2539.59     2645.08    111.24 o 
 -14   0   8       21.64       14.59     20.06 o 
 -13   0   8      797.11      949.16     54.71 o 
 -12   0   8      659.53      655.36     24.79 o 
 -11   0   8      890.93      833.53     37.38 o 
 -10   0   8      402.10      423.17     18.94 o 
  -9   0   8        3.58       -5.66      5.66 o 
  -8   0   8     6166.01     7093.19    121.92 o 
  -7   0   8      377.54      452.76     12.20 o 
  -6   0   8     1081.93      751.62     14.26 o 
  -5   0   8       10.82       -1.14      2.28 o 
  -4   0   8     4563.44     4283.84     60.26 o 
  -3   0   8     1537.71     1622.04     33.01 o 
  -2   0   8    13818.07    14132.51    240.99 o 
  -1   0   8       40.71       48.32      6.38 o 
   0   0   8      835.69     1058.58     36.47 o 
   1   0   8      498.79      506.97     14.45 o 
   2   0   8     1102.99     1157.55     28.82 o 
   3   0   8     3015.45     2964.37     65.25 o 
   4   0   8      551.05      625.14     21.81 o 
   5   0   8     2782.15     2837.24    121.27 o 
   6   0   8        0.68        2.59      8.04 o 
   7   0   8       54.98       23.74      9.85 o 
   8   0   8      543.72      728.91     81.60 o 
   9   0   8      340.47      402.19     26.34 o 
  10   0   8     3452.07     3888.75    131.30 o 
  11   0   8     2107.56     2041.48     84.80 o 
  12   0   8      106.40      137.68     27.35 o 
  13   0   8       80.13       90.27     27.35 o 
  14   0   8      164.44      113.06     30.09 o 
  15   0   8       16.05       -9.12     23.71 o 
 -19   1   8        1.50       12.91     18.30 o 
 -18   1   8      272.97      252.78     29.93 o 
 -17   1   8       24.59       43.04     19.31 o 
 -16   1   8     1964.71     1914.80     65.11 o 
 -15   1   8        0.55       -2.01     14.41 o 
 -14   1   8       58.94       34.71     15.06 o 
 -13   1   8      468.77      480.17     17.61 o 
 -12   1   8        2.12       10.03      5.28 o 
 -11   1   8        1.54        0.24      4.76 o 
 -10   1   8      114.94      137.36     12.00 o 
  -9   1   8        3.59       10.86      4.62 o 
  -8   1   8      466.04      551.09     10.61 o 
  -7   1   8     1950.74     1858.97     30.23 o 
  -6   1   8       12.97       11.09      2.79 o 
  -5   1   8        2.07        4.80      3.13 o 
  -4   1   8      100.59       86.85      3.94 o 
  -3   1   8      660.70      728.82     12.94 o 
  -2   1   8     2329.08     2428.48     38.64 o 
  -1   1   8     2888.12     2591.89     41.04 o 
   0   1   8      152.37       53.20      8.21 o 
   1   1   8     1384.90     1126.13     22.50 o 
   2   1   8      698.85      684.57     13.78 o 
   3   1   8      781.17      744.43     15.99 o 
   4   1   8      132.20       77.17      7.63 o 
   5   1   8     1501.67     1620.45     34.93 o 
   6   1   8     1083.84     1098.40     30.80 o 
   7   1   8       11.30       10.85      7.58 o 
   8   1   8     1225.50     1233.10     32.85 o 
   9   1   8      665.53      623.17     24.25 o 
  10   1   8     1236.01     1028.53     35.90 o 
  11   1   8     1583.36     1427.52     40.55 o 
  12   1   8        0.02      -11.40     11.40 o 
  13   1   8        9.52       -2.74     14.83 o 
  14   1   8       37.40        2.93     35.10 o 
  15   1   8      434.93      414.85     75.22 o 
 -19   2   8        6.90       22.41     19.01 o 
 -18   2   8       80.24       41.27     19.59 o 
 -17   2   8       11.78       26.97     17.96 o 
 -16   2   8     1132.00     1080.84     42.43 o 
 -15   2   8     2221.12     2135.45     53.50 o 
 -14   2   8      249.26      235.59     22.91 o 
 -13   2   8      349.54      324.82     31.72 o 
 -12   2   8      207.89      179.93     11.52 o 
 -11   2   8      110.81      111.57      7.56 o 
 -10   2   8      208.70      241.54      9.79 o 
  -9   2   8      165.20      194.58      7.76 o 
  -8   2   8      296.49      317.47      7.84 o 
  -7   2   8       13.51        4.63      2.90 o 
  -6   2   8     6042.44     6757.76     81.57 o 
  -5   2   8     2026.67     2020.02     28.93 o 
  -4   2   8     2379.18     2411.11     33.79 o 
  -3   2   8      381.49      441.04     14.81 o 
  -2   2   8      429.21      401.00     11.29 o 
  -1   2   8     3294.84     3231.13     51.08 o 
   0   2   8      298.40      453.80     12.01 o 
   1   2   8     2514.59     2178.64     40.60 o 
   2   2   8        1.24       13.94      4.31 o 
   3   2   8      420.11      405.33     15.79 o 
   4   2   8      323.74      359.73     13.90 o 
   5   2   8      232.94      224.68     14.06 o 
   6   2   8      159.12      120.89     10.66 o 
   7   2   8      460.81      550.04     23.48 o 
   8   2   8       24.91       49.03     10.05 o 
   9   2   8       86.58       62.50     14.52 o 
  10   2   8       66.55       19.63     10.89 o 
  11   2   8      230.84      233.11     19.08 o 
  12   2   8        1.50        9.67     12.59 o 
  13   2   8       10.51       19.64     15.14 o 
  14   2   8        0.29        0.09     15.24 o 
  15   2   8       25.88       17.29     18.95 o 
 -19   3   8       91.09      101.21     38.29 o 
 -18   3   8      115.26      196.03     40.12 o 
 -17   3   8       80.25       85.76     16.53 o 
 -16   3   8       17.65      -11.64     11.64 o 
 -15   3   8       14.83       25.36     17.15 o 
 -14   3   8      381.57      373.53     17.95 o 
 -13   3   8      637.18      650.10     22.64 o 
 -12   3   8     1326.95     1394.25     30.32 o 
 -11   3   8     3851.19     3984.05     58.36 o 
 -10   3   8       37.89       37.39      5.33 o 
  -9   3   8      141.48      201.96      8.10 o 
  -8   3   8      103.51      123.27      6.20 o 
  -7   3   8      666.20      819.07     15.01 o 
  -6   3   8      326.32      387.95      7.79 o 
  -5   3   8     4027.16     4248.99     47.50 o 
  -4   3   8       90.75       50.52      4.71 o 
  -3   3   8     8019.66     8906.64    157.40 o 
  -2   3   8     5845.79     6102.27    133.08 o 
  -1   3   8     5157.81     5956.95    132.00 o 
   0   3   8       78.26       97.66      8.79 o 
   1   3   8        6.00        7.07      5.05 o 
   2   3   8       68.24       43.91      4.84 o 
   3   3   8      463.95      460.53     12.51 o 
   4   3   8     8620.37     8679.02    144.46 o 
   5   3   8      965.30      882.00     24.20 o 
   6   3   8      689.28      687.05     22.13 o 
   7   3   8      420.31      395.94     24.66 o 
   8   3   8       31.08       44.63     10.44 o 
   9   3   8       50.77       30.86     10.78 o 
  10   3   8        0.53       -0.11      9.94 o 
  11   3   8      134.31      133.33     16.11 o 
  12   3   8        8.63       14.76     12.76 o 
  13   3   8       13.30       14.83     13.78 o 
  14   3   8       31.11       58.31     17.83 o 
 -19   4   8        6.00       19.56     19.71 o 
 -18   4   8      151.23      152.93     25.63 o 
 -17   4   8     1338.06     1452.55     82.97 o 
 -16   4   8       85.66      100.48     22.13 o 
 -15   4   8     1559.71     1470.22     54.97 o 
 -14   4   8      580.31      618.60     21.48 o 
 -13   4   8       14.73        8.78      7.86 o 
 -12   4   8      524.94      558.52     18.30 o 
 -11   4   8     1285.33     1328.64     26.74 o 
 -10   4   8     1767.29     1798.37     26.90 o 
  -9   4   8        2.36        1.77      4.09 o 
  -8   4   8       49.53       47.09      5.18 o 
  -7   4   8      258.32      284.26      7.64 o 
  -6   4   8      214.01      297.26      8.27 o 
  -5   4   8      968.10      974.83     13.51 o 
  -4   4   8     3225.77     3360.16     54.29 o 
  -3   4   8      234.60      246.76     21.69 o 
  -2   4   8        3.03        0.56      4.60 o 
  -1   4   8      452.59      557.05     18.05 o 
   0   4   8     5102.09     5229.60     79.96 o 
   1   4   8       33.08       17.18      3.18 o 
   2   4   8      294.50      310.12     14.05 o 
   3   4   8     1221.77     1344.56     30.01 o 
   4   4   8       25.29       16.43      5.83 o 
   5   4   8        4.00        6.82      4.31 o 
   6   4   8       53.55       31.25      5.64 o 
   7   4   8     5025.93     4614.73     86.65 o 
   8   4   8       88.05       74.98     11.78 o 
   9   4   8      200.69      140.76     15.07 o 
  10   4   8      622.51      612.46     26.89 o 
  11   4   8       18.26       42.74     21.30 o 
  12   4   8       52.57       29.44     13.74 o 
  13   4   8      114.15      147.71     19.09 o 
  14   4   8      317.17      434.07     34.83 o 
 -18   5   8      137.29      143.47     67.47 o 
 -17   5   8       41.61       44.91     21.16 o 
 -16   5   8     1564.39     1746.50     87.53 o 
 -15   5   8       25.13       13.22     17.20 o 
 -14   5   8       76.19      124.49     14.91 o 
 -13   5   8      683.67      651.44     25.40 o 
 -12   5   8        7.11       11.34     12.77 o 
 -11   5   8       23.44       15.77      6.45 o 
 -10   5   8       61.59       54.70      7.61 o 
  -9   5   8      225.54      161.66      7.48 o 
  -8   5   8      191.25      233.35     11.28 o 
  -7   5   8      676.95      578.78     16.30 o 
  -6   5   8        0.23        0.99      4.15 o 
  -5   5   8       78.68      125.31      5.98 o 
  -4   5   8       39.58       47.52      4.03 o 
  -3   5   8     3110.72     3066.22     36.63 o 
  -2   5   8      104.03       86.97      4.80 o 
  -1   5   8      172.66      238.85      7.60 o 
   0   5   8      398.84      501.93     10.87 o 
   1   5   8      326.94      379.39     20.46 o 
   2   5   8       20.57       20.63      5.53 o 
   3   5   8       26.77       31.28      9.34 o 
   4   5   8     1165.03     1257.36     26.64 o 
   5   5   8       90.40      105.98      9.49 o 
   6   5   8      256.67      250.99     13.59 o 
   7   5   8       22.38       23.11      8.86 o 
   8   5   8      458.19      441.23     25.13 o 
   9   5   8      423.88      419.40     23.50 o 
  10   5   8      283.47      239.37     25.90 o 
  11   5   8      291.99      317.57     23.14 o 
  12   5   8        4.82       -3.12     13.00 o 
  13   5   8       89.97      109.56     18.38 o 
 -17   6   8      499.60      522.82     39.87 o 
 -16   6   8       27.38       -6.84     19.60 o 
 -15   6   8      361.06      393.88     32.64 o 
 -14   6   8      452.81      328.65     38.29 o 
 -13   6   8     1842.40     1978.75     68.17 o 
 -12   6   8      205.53      259.31     16.63 o 
 -11   6   8       19.49        6.23      8.64 o 
 -10   6   8      600.59      678.82     22.49 o 
  -9   6   8      336.26      342.32     14.53 o 
  -8   6   8     4804.38     4735.43     69.96 o 
  -7   6   8        1.19       -0.13      5.06 o 
  -6   6   8     4937.93     4494.67     80.87 o 
  -5   6   8        8.65       12.89      4.40 o 
  -4   6   8        0.48        3.30      4.22 o 
  -3   6   8      125.08      141.26      9.04 o 
  -2   6   8     4380.78     4439.67     56.29 o 
  -1   6   8     2604.59     2658.50     36.56 o 
   0   6   8     4032.45     4218.59     54.07 o 
   1   6   8     2081.02     2195.66     31.97 o 
   2   6   8      480.57      397.04     14.22 o 
   3   6   8      176.89      166.61     10.88 o 
   4   6   8      370.63      332.52     14.83 o 
   5   6   8     1268.69     1200.86     27.92 o 
   6   6   8        5.38        3.97      7.77 o 
   7   6   8     5490.83     5620.91     89.66 o 
   8   6   8       18.85       28.03     11.48 o 
   9   6   8       13.08        6.35     11.61 o 
  10   6   8       52.48       35.90     13.50 o 
  11   6   8       62.47       35.16     19.01 o 
  12   6   8       20.86       -2.77     14.08 o 
  13   6   8      209.65      198.47     21.82 o 
 -17   7   8        1.88      -14.28     18.16 o 
 -16   7   8      394.36      443.65     36.73 o 
 -15   7   8        4.71       -5.11     23.25 o 
 -14   7   8      309.11      248.56     26.71 o 
 -13   7   8      228.69      164.50     21.45 o 
 -12   7   8       16.38       21.42     11.01 o 
 -11   7   8      122.25      114.94     12.86 o 
 -10   7   8        0.36       -7.54      8.46 o 
  -9   7   8     1559.28     1709.79     38.41 o 
  -8   7   8      378.49      302.97     19.12 o 
  -7   7   8     4614.50     4653.08     64.11 o 
  -6   7   8        0.12        3.54      5.72 o 
  -5   7   8      117.74      106.67      8.55 o 
  -4   7   8        6.02        4.32      6.21 o 
  -3   7   8      498.07      523.05     12.99 o 
  -2   7   8     1316.25     1215.56     24.45 o 
  -1   7   8     2426.16     2021.61     34.59 o 
   0   7   8     2454.20     2251.59     40.53 o 
   1   7   8      937.38      966.31     21.87 o 
   2   7   8      117.95       88.39      9.60 o 
   3   7   8        7.71        3.27      7.08 o 
   4   7   8      149.42      218.81     13.95 o 
   5   7   8       22.49       25.52      8.74 o 
   6   7   8      842.28      810.53     36.70 o 
   7   7   8       76.72       73.16     16.71 o 
   8   7   8      690.93      667.72     54.44 o 
   9   7   8        1.78        7.08     12.40 o 
  10   7   8       57.63       76.38     15.94 o 
  11   7   8       55.16       72.72     17.78 o 
  12   7   8        0.95        1.65     14.93 o 
 -16   8   8        1.96      -16.61     19.88 o 
 -15   8   8      108.90      108.82     26.44 o 
 -14   8   8        8.18       31.43     17.31 o 
 -13   8   8      432.34      294.67     28.19 o 
 -12   8   8       32.30       48.62     12.46 o 
 -11   8   8      167.37      187.91     15.95 o 
 -10   8   8      620.30      651.86     29.10 o 
  -9   8   8        4.43        8.07      8.54 o 
  -8   8   8       91.14       78.88      9.61 o 
  -7   8   8      179.43      167.23     12.09 o 
  -6   8   8      400.96      497.60     18.69 o 
  -5   8   8       84.96       86.61     13.31 o 
  -4   8   8       40.38       54.65      8.50 o 
  -3   8   8      291.93      295.43     13.99 o 
  -2   8   8      712.25      737.12     19.84 o 
  -1   8   8      478.53      442.61     16.09 o 
   0   8   8      490.11      496.63     18.84 o 
   1   8   8       43.24       38.30      7.87 o 
   2   8   8        2.41        2.94      7.70 o 
   3   8   8      110.53      104.83     11.22 o 
   4   8   8      147.19      158.70     13.14 o 
   5   8   8      341.87      322.25     32.09 o 
   6   8   8      233.27      269.26     16.76 o 
   7   8   8     1318.87     1249.11     38.70 o 
   8   8   8       16.70       28.58     13.46 o 
   9   8   8        1.06       -5.46     13.02 o 
  10   8   8        0.36       -9.87     16.37 o 
  11   8   8       35.13       38.99     19.01 o 
 -14   9   8        6.58        8.51     16.45 o 
 -13   9   8        0.57      -14.59     14.59 o 
 -12   9   8       31.23        6.57     15.00 o 
 -11   9   8        0.04       -6.04      9.81 o 
 -10   9   8      373.94      312.96     16.07 o 
  -9   9   8      209.84      274.88     14.99 o 
  -8   9   8        1.88       -0.16      8.13 o 
  -7   9   8      378.98      375.62     16.31 o 
  -6   9   8        0.31       -5.24      7.47 o 
  -5   9   8      414.92      367.05     21.01 o 
  -4   9   8       18.74        5.19      9.69 o 
  -3   9   8     1589.14     1527.11     31.74 o 
  -2   9   8      119.91      142.60     11.74 o 
  -1   9   8      585.35      481.80     18.27 o 
   0   9   8      254.99      238.01     13.79 o 
   1   9   8       38.88       28.03      8.69 o 
   2   9   8       14.18       42.37      9.90 o 
   3   9   8       96.69       78.98     11.77 o 
   4   9   8      155.86      168.16     14.35 o 
   5   9   8        4.68        9.78     10.04 o 
   6   9   8      422.27      513.38     27.60 o 
   7   9   8        0.12       30.49     13.86 o 
   8   9   8        3.44       18.07     14.17 o 
   9   9   8        4.31      -14.90     14.90 o 
  10   9   8       56.54      103.04     21.59 o 
 -13  10   8      800.46      820.56     50.27 o 
 -12  10   8      375.42      290.18     22.21 o 
 -11  10   8        0.47       25.06     12.89 o 
 -10  10   8       31.55       11.93     10.65 o 
  -9  10   8      254.59      271.83     17.39 o 
  -8  10   8       69.13       51.99     10.34 o 
  -7  10   8       18.44       -0.67      8.84 o 
  -6  10   8     1102.38     1213.10     27.77 o 
  -5  10   8       14.03       18.67      8.93 o 
  -4  10   8      239.68      219.43     20.09 o 
  -3  10   8       29.05       51.30      9.91 o 
  -2  10   8       77.94       52.90     11.67 o 
  -1  10   8      514.02      432.70     19.02 o 
   0  10   8      117.87      121.13     11.97 o 
   1  10   8       45.82       41.56     10.07 o 
   2  10   8        1.13        5.72      9.84 o 
   3  10   8        0.24       -0.93     12.90 o 
   4  10   8       25.87       18.17     13.01 o 
   5  10   8      145.18      177.65     19.49 o 
   6  10   8       27.08       38.87     16.73 o 
   7  10   8       87.66       56.97     18.66 o 
   8  10   8        0.11       -5.94     16.86 o 
 -11  11   8      129.25      156.47     19.17 o 
 -10  11   8      171.73      185.09     19.36 o 
  -9  11   8      395.30      430.96     38.82 o 
  -8  11   8       17.79       26.64     11.27 o 
  -7  11   8     1279.28     1346.39     33.77 o 
  -6  11   8        9.83        5.22     10.24 o 
  -5  11   8      199.50      188.22     15.37 o 
  -4  11   8      210.08      217.86     16.81 o 
  -3  11   8      206.02      252.73     17.86 o 
  -2  11   8       63.76       44.56     11.87 o 
  -1  11   8      477.48      543.74     23.88 o 
   0  11   8      791.18      834.26     30.93 o 
   1  11   8      130.10      168.29     15.59 o 
   2  11   8      657.07      771.61     91.18 o 
   3  11   8      190.43      196.53     23.37 o 
   4  11   8       57.94       85.16     19.59 o 
   5  11   8      128.80      125.50     21.59 o 
   6  11   8      254.14      187.63     25.05 o 
  -8  12   8      109.14       72.71     19.95 o 
  -7  12   8       54.07       52.74     15.39 o 
  -6  12   8      646.78      609.29     30.99 o 
  -5  12   8      141.29      104.38     16.04 o 
  -4  12   8        6.22      -11.84     13.46 o 
  -3  12   8      133.94      144.38     18.76 o 
  -2  12   8      791.96      819.99     33.93 o 
  -1  12   8      319.65      343.77     24.46 o 
   0  12   8      299.85      239.49     39.21 o 
   1  12   8      272.68      363.90     30.58 o 
   2  12   8       12.20        6.66     17.00 o 
   3  12   8      279.48      345.10     30.22 o 
 -19   1   9      108.58      120.68     41.94 o 
 -18   1   9       85.83       67.72     21.59 o 
 -17   1   9       14.62       22.55     17.74 o 
 -16   1   9      452.73      370.10     31.22 o 
 -15   1   9        0.10        7.90     20.06 o 
 -14   1   9      349.24      369.41     31.56 o 
 -13   1   9       19.79       54.60     11.22 o 
 -12   1   9      180.38      160.38     11.98 o 
 -11   1   9        5.93        9.09      4.89 o 
 -10   1   9       11.00        1.80      6.29 o 
  -9   1   9        2.14       -3.36      3.36 o 
  -8   1   9        3.47       -3.30      3.30 o 
  -7   1   9     1568.21     1570.65     29.25 o 
  -6   1   9       14.92       28.54      4.08 o 
  -5   1   9      236.14      284.39      7.48 o 
  -4   1   9      131.06       79.06      4.55 o 
  -3   1   9      586.13      473.77      9.84 o 
  -2   1   9      146.28      319.13      9.61 o 
  -1   1   9       79.02       88.29      6.05 o 
   0   1   9     2355.31     2276.25     49.44 o 
   1   1   9       33.26       88.84      7.18 o 
   2   1   9     3034.10     3001.10     45.08 o 
   3   1   9        0.05       -4.85      5.23 o 
   4   1   9      554.54      622.49     20.26 o 
   5   1   9      201.02      230.64     12.90 o 
   6   1   9     1026.22      886.34     24.78 o 
   7   1   9     1242.26     1161.35     51.52 o 
   8   1   9      820.25      738.27     25.26 o 
   9   1   9      647.65      481.65     22.80 o 
  10   1   9      732.05      880.40     33.19 o 
  11   1   9       55.50       74.36     14.01 o 
  12   1   9       13.47       14.25     12.61 o 
  13   1   9      365.76      472.12     47.87 o 
  14   1   9       26.48       31.15     19.66 o 
 -19   2   9      467.75      498.61     39.58 o 
 -18   2   9        0.62       -3.62     18.40 o 
 -17   2   9      249.28      226.37     35.56 o 
 -16   2   9        6.80       -1.37     11.57 o 
 -15   2   9      129.02      152.63     17.49 o 
 -14   2   9      397.65      326.84     20.61 o 
 -13   2   9      666.27      674.68     38.91 o 
 -12   2   9      190.37      133.57     10.20 o 
 -11   2   9     1535.76     1564.75     25.78 o 
 -10   2   9     2238.84     2104.78     45.97 o 
  -9   2   9      285.42      318.40      9.77 o 
  -8   2   9      294.54      231.92      8.18 o 
  -7   2   9     1399.10     1403.10     18.80 o 
  -6   2   9       13.88       34.01      5.42 o 
  -5   2   9      219.79      209.55      6.48 o 
  -4   2   9     3817.89     4383.59     57.18 o 
  -3   2   9      710.13      684.18     19.05 o 
  -2   2   9     2409.69     2670.79     43.96 o 
  -1   2   9      693.65      749.54     16.72 o 
   0   2   9       55.19       80.17      5.63 o 
   1   2   9     2633.83     2565.42     46.89 o 
   2   2   9     1285.82     1291.06     26.12 o 
   3   2   9      108.40      102.21      7.85 o 
   4   2   9      235.39      212.24     11.61 o 
   5   2   9       61.29       41.88     14.20 o 
   6   2   9       82.62       61.27      9.93 o 
   7   2   9     5178.24     5129.85     93.66 o 
   8   2   9     1507.48     1314.91     47.90 o 
   9   2   9     1512.42     1466.44     55.95 o 
  10   2   9      352.77      318.86     20.44 o 
  11   2   9      605.36      618.49     28.58 o 
  12   2   9      765.16      798.90     32.38 o 
  13   2   9       53.72       60.74     26.30 o 
  14   2   9     2662.87     2780.05     68.77 o 
 -19   3   9      108.21      124.91     40.12 o 
 -18   3   9      998.51      976.22    103.03 o 
 -17   3   9       34.06       20.01     14.52 o 
 -16   3   9      602.95      596.15     28.70 o 
 -15   3   9       67.24       79.67     14.18 o 
 -14   3   9      638.08      576.13     25.46 o 
 -13   3   9      417.85      342.40     19.55 o 
 -12   3   9     1054.57     1084.26     46.98 o 
 -11   3   9      909.05      855.38     18.22 o 
 -10   3   9      324.48      353.34     10.38 o 
  -9   3   9     1429.45     1390.12     21.26 o 
  -8   3   9        8.38       -1.39      3.34 o 
  -7   3   9      759.82     1147.28     16.51 o 
  -6   3   9       41.34       26.95      3.75 o 
  -5   3   9      114.60       93.91      6.41 o 
  -4   3   9      537.85      596.29     13.46 o 
  -3   3   9     5511.28     6028.01     91.08 o 
  -2   3   9       70.32       95.40      8.29 o 
  -1   3   9     3776.78     4204.26     63.75 o 
   0   3   9     6058.90     6500.77     95.39 o 
   1   3   9       24.73       -7.75     10.49 o 
   2   3   9        0.09        0.14      4.45 o 
   3   3   9     1122.06     1207.20     27.46 o 
   4   3   9     1853.41     1892.89     49.64 o 
   5   3   9      171.48      153.28     11.74 o 
   6   3   9    11743.39    11646.88    193.75 o 
   7   3   9     2335.67     2359.94     51.11 o 
   8   3   9      338.36      388.49     20.76 o 
   9   3   9      820.10      894.23     30.03 o 
  10   3   9       62.54       25.10     12.01 o 
  11   3   9      114.72      108.19     15.92 o 
  12   3   9      300.08      271.95     22.21 o 
  13   3   9     2086.31     2119.55     89.27 o 
  14   3   9        0.11       32.54     16.33 o 
 -19   4   9      118.01      121.60     38.75 o 
 -18   4   9        5.39      -19.09     25.07 o 
 -17   4   9      209.57      192.64     35.10 o 
 -16   4   9      131.66       91.07     20.81 o 
 -15   4   9      236.95      236.78     24.92 o 
 -14   4   9        0.28        1.51      9.85 o 
 -13   4   9      275.19      284.70     37.77 o 
 -12   4   9      308.25      360.22     14.62 o 
 -11   4   9      442.39      451.47     25.44 o 
 -10   4   9     1340.84     1482.99     30.92 o 
  -9   4   9       99.75       75.78      6.12 o 
  -8   4   9     2221.23     2141.90     28.39 o 
  -7   4   9       67.81       76.36      5.68 o 
  -6   4   9     1190.34     1228.49     17.72 o 
  -5   4   9     1726.71     1900.88     21.43 o 
  -4   4   9     4944.27     5146.20     80.73 o 
  -3   4   9     2914.76     2794.92     47.09 o 
  -2   4   9      465.54      462.04     15.66 o 
  -1   4   9     6045.98     5933.79     89.48 o 
   0   4   9     2379.17     2519.60     44.48 o 
   1   4   9     2634.63     2405.60     33.51 o 
   2   4   9       21.84       32.07      5.20 o 
   3   4   9     1924.07     2159.04     36.89 o 
   4   4   9        0.68       -5.05      5.05 o 
   5   4   9     1904.08     1920.93     35.67 o 
   6   4   9      998.12     1009.47     29.14 o 
   7   4   9     3595.65     3538.12     70.46 o 
   8   4   9      333.05      369.56     22.63 o 
   9   4   9       89.77       88.24     13.55 o 
  10   4   9       44.75       54.78     20.61 o 
  11   4   9      558.95      553.02     28.74 o 
  12   4   9      926.53      884.19     34.93 o 
  13   4   9       18.78       13.19     15.58 o 
 -18   5   9      346.76      411.73     71.12 o 
 -17   5   9       93.00      100.91     22.46 o 
 -16   5   9        7.55        1.97     15.96 o 
 -15   5   9       38.04       25.66     17.51 o 
 -14   5   9       30.48       -4.20     14.45 o 
 -13   5   9       60.31       63.75     20.40 o 
 -12   5   9       79.84       65.80     12.55 o 
 -11   5   9       60.85       87.52     13.69 o 
 -10   5   9       21.36       21.95      5.18 o 
  -9   5   9      536.11      569.12     13.07 o 
  -8   5   9      176.14      174.05      9.58 o 
  -7   5   9      259.56      281.45      9.03 o 
  -6   5   9      213.32      254.81      8.21 o 
  -5   5   9       44.34       75.65      4.36 o 
  -4   5   9        0.99        0.40      3.61 o 
  -3   5   9     2461.89     2407.79     29.88 o 
  -2   5   9      642.50      587.47     10.12 o 
  -1   5   9     2410.07     2508.41     33.16 o 
   0   5   9     2755.91     2686.71     35.59 o 
   1   5   9      241.57      291.49      8.76 o 
   2   5   9       72.34       67.66      6.94 o 
   3   5   9      488.60      457.03     17.57 o 
   4   5   9     3924.37     3893.80     62.62 o 
   5   5   9       83.37      111.68      9.96 o 
   6   5   9     4842.66     4431.59     84.28 o 
   7   5   9      577.69      510.11     34.49 o 
   8   5   9       37.30       65.08     12.91 o 
   9   5   9      182.89      119.64     22.30 o 
  10   5   9      211.56      241.84     23.69 o 
  11   5   9      388.65      383.66     34.00 o 
  12   5   9       28.24       35.80     15.05 o 
  13   5   9      365.87      436.21     29.28 o 
 -17   6   9        0.04       -1.38     19.22 o 
 -16   6   9        0.02        2.72     17.96 o 
 -15   6   9       13.87      -11.83     15.43 o 
 -14   6   9      231.66      210.63     61.55 o 
 -13   6   9       56.88       55.89     15.15 o 
 -12   6   9      491.01      434.47     20.44 o 
 -11   6   9      305.54      253.47     15.66 o 
 -10   6   9       90.18      114.38     12.88 o 
  -9   6   9        8.17       11.37      6.60 o 
  -8   6   9       12.13       -1.25      5.32 o 
  -7   6   9      175.38      180.90      9.53 o 
  -6   6   9      245.71      242.81      9.27 o 
  -5   6   9      252.39      238.86     11.01 o 
  -4   6   9      181.86      153.85      6.98 o 
  -3   6   9      182.39      223.18      8.42 o 
  -2   6   9     1129.14     1172.20     18.08 o 
  -1   6   9      434.55      579.96     12.86 o 
   0   6   9       44.29       43.84      5.24 o 
   1   6   9      346.48      454.45     14.54 o 
   2   6   9      100.94      131.85     12.53 o 
   3   6   9      869.55      882.39     22.24 o 
   4   6   9       95.40      123.36     10.40 o 
   5   6   9     1857.76     1681.54     34.90 o 
   6   6   9       17.19       27.05     10.28 o 
   7   6   9        0.25       -9.79      9.79 o 
   8   6   9       60.98       81.60     13.82 o 
   9   6   9      177.20      213.38     31.60 o 
  10   6   9      411.94      455.50     28.06 o 
  11   6   9      190.39      186.91     27.08 o 
  12   6   9      288.67      318.49     25.40 o 
 -17   7   9       25.27       27.30     20.51 o 
 -16   7   9      396.70      404.84     65.65 o 
 -15   7   9      305.51      348.63     32.62 o 
 -14   7   9       28.91       43.55     16.26 o 
 -13   7   9       99.70      114.45     18.76 o 
 -12   7   9       82.34      101.58     17.36 o 
 -11   7   9     1431.11     1305.91     34.02 o 
 -10   7   9       57.55       55.87     10.61 o 
  -9   7   9     1093.03     1101.84     26.48 o 
  -8   7   9        0.24       -6.48      6.48 o 
  -7   7   9      411.72      457.41     14.66 o 
  -6   7   9      355.30      321.34     14.31 o 
  -5   7   9       35.40       27.64      9.69 o 
  -4   7   9      193.33      168.57     17.86 o 
  -3   7   9       42.80       46.11      7.19 o 
  -2   7   9      189.49      168.14     18.27 o 
  -1   7   9      228.11      203.30     10.94 o 
   0   7   9      665.43      648.85     17.48 o 
   1   7   9       25.45       13.20      6.53 o 
   2   7   9      194.95      139.03     10.84 o 
   3   7   9      157.41      118.46     19.21 o 
   4   7   9      149.06      136.47     15.00 o 
   5   7   9       30.09       65.65     19.99 o 
   6   7   9      370.38      305.08     19.87 o 
   7   7   9        1.56        3.98     10.80 o 
   8   7   9      135.69      157.27     17.48 o 
   9   7   9      100.67      127.62     17.27 o 
  10   7   9       29.88        9.85     23.04 o 
  11   7   9        2.97       -1.32     22.68 o 
 -16   8   9       71.87       32.67     22.26 o 
 -15   8   9      260.86      288.32     48.78 o 
 -14   8   9        7.46       25.07     16.36 o 
 -13   8   9      144.34      175.39     37.90 o 
 -12   8   9      200.03      209.47     26.81 o 
 -11   8   9      693.20      600.77     30.54 o 
 -10   8   9      827.57      779.24     24.28 o 
  -9   8   9      176.54      185.12     20.51 o 
  -8   8   9      689.88      717.08     21.95 o 
  -7   8   9        6.91        7.42      7.14 o 
  -6   8   9       22.10       17.79      7.26 o 
  -5   8   9       34.95       40.78      8.22 o 
  -4   8   9     8004.80     7955.25    109.06 o 
  -3   8   9       44.38       26.64     10.47 o 
  -2   8   9      961.34     1040.46     31.26 o 
  -1   8   9      428.38      545.84     22.16 o 
   0   8   9      762.52      781.44     20.33 o 
   1   8   9       53.15       82.55      9.23 o 
   2   8   9      364.02      417.66     17.93 o 
   3   8   9     2059.87     1860.38     39.00 o 
   4   8   9      362.33      389.91     22.39 o 
   5   8   9      250.32      253.46     19.12 o 
   6   8   9      181.28      102.32     15.51 o 
   7   8   9     1176.21     1285.76     40.37 o 
   8   8   9      269.96      278.60     22.08 o 
   9   8   9       90.13       99.98     17.45 o 
  10   8   9        3.99       -8.84     14.35 o 
 -14   9   9        0.92       10.05     16.46 o 
 -13   9   9      467.40      448.92     30.31 o 
 -12   9   9       93.97       85.21     15.97 o 
 -11   9   9      579.17      535.22     29.61 o 
 -10   9   9      543.29      479.25     30.40 o 
  -9   9   9     1401.22     1484.19     31.22 o 
  -8   9   9      716.20      731.93     26.84 o 
  -7   9   9       74.80       67.18     11.42 o 
  -6   9   9      344.15      377.33     16.23 o 
  -5   9   9       39.62       35.15      9.12 o 
  -4   9   9       96.94      104.14     10.73 o 
  -3   9   9     2888.59     2892.55     48.54 o 
  -2   9   9      236.12      270.88     16.42 o 
  -1   9   9     1213.32     1185.57     27.29 o 
   0   9   9     1737.04     1840.91     35.66 o 
   1   9   9       15.20       -0.22      8.05 o 
   2   9   9       21.40       22.84      9.58 o 
   3   9   9      139.08      151.73     16.29 o 
   4   9   9      143.22      132.53     16.11 o 
   5   9   9       89.02       82.80     14.81 o 
   6   9   9     1948.67     1998.40     52.40 o 
   7   9   9      598.69      669.66     31.87 o 
   8   9   9        0.52        7.03     14.21 o 
   9   9   9        1.99      -18.82     20.06 o 
 -13  10   9      240.75      321.45     23.49 o 
 -12  10   9      326.03      357.81     23.38 o 
 -11  10   9      375.02      408.88     24.31 o 
 -10  10   9      306.73      350.67     34.74 o 
  -9  10   9      247.16      234.28     17.26 o 
  -8  10   9      228.27      215.93     16.53 o 
  -7  10   9       42.43       44.20     11.76 o 
  -6  10   9        8.84       12.94      9.15 o 
  -5  10   9      257.70      261.52     14.89 o 
  -4  10   9     1223.54     1160.38     29.24 o 
  -3  10   9      505.29      479.98     19.89 o 
  -2  10   9      141.54      148.21     12.84 o 
  -1  10   9      406.03      373.22     17.59 o 
   0  10   9      151.37      125.54     12.03 o 
   1  10   9      800.46      732.26     26.37 o 
   2  10   9       91.30       45.09     13.47 o 
   3  10   9      411.41      418.72     25.85 o 
   4  10   9      123.04      134.21     23.04 o 
   5  10   9       26.21       39.15     15.15 o 
   6  10   9      774.84      907.75     45.87 o 
   7  10   9      738.73      737.18     40.85 o 
 -10  11   9      116.26      118.53     21.45 o 
  -9  11   9       54.19       38.98     14.22 o 
  -8  11   9      232.35      294.78     30.14 o 
  -7  11   9        9.20      -10.03     11.87 o 
  -6  11   9        6.75       -7.63     10.97 o 
  -5  11   9      268.40      286.05     20.27 o 
  -4  11   9        5.05      -10.78     10.78 o 
  -3  11   9      227.47      210.06     17.77 o 
  -2  11   9        4.98       -0.73     10.99 o 
  -1  11   9       65.27      105.05     14.68 o 
   0  11   9      141.63      154.93     18.97 o 
   1  11   9       85.09       78.17     15.21 o 
   2  11   9        4.86       14.62     18.69 o 
   3  11   9      296.83      317.39     28.17 o 
   4  11   9       49.99       51.30     18.30 o 
   5  11   9      102.75      112.51     22.07 o 
  -7  12   9       38.44       25.45     14.13 o 
  -6  12   9      764.33      758.47     35.97 o 
  -5  12   9       21.66       23.55     17.19 o 
  -4  12   9      136.26      146.91     23.67 o 
  -3  12   9      400.59      412.27     26.85 o 
  -2  12   9        7.78        3.55     14.59 o 
  -1  12   9        0.00       19.17     22.79 o 
   0  12   9       22.89       -1.81     26.44 o 
   1  12   9       43.58       58.95     19.66 o 
   2  12   9      105.74      156.32     25.53 o 
 -19   0  10     1787.86     1895.59    101.21 o 
 -18   0  10       19.46       33.74     28.27 o 
 -17   0  10      713.44      664.69     58.35 o 
 -16   0  10       31.37        4.56     21.88 o 
 -15   0  10     7800.39     7561.40    254.39 o 
 -14   0  10     2574.49     2663.31    109.41 o 
 -13   0  10     1549.38     1478.91     71.12 o 
 -12   0  10     7284.11     7206.72    236.15 o 
 -11   0  10     1329.15     1357.02     34.00 o 
 -10   0  10     7385.49     7396.11    129.61 o 
  -9   0  10      824.46      924.43     29.63 o 
  -8   0  10     1551.81     1858.12     44.94 o 
  -7   0  10     1488.50     1635.74     25.99 o 
  -6   0  10     1379.17     1183.56     19.14 o 
  -5   0  10     2067.85     2207.14     37.62 o 
  -4   0  10     6534.68     6520.77     98.29 o 
  -3   0  10     4301.84     4634.48     84.13 o 
  -2   0  10     4701.64     4571.12     83.16 o 
  -1   0  10     2582.50     2843.85     83.88 o 
   0   0  10      566.60      594.48     24.62 o 
   1   0  10        9.04        4.04      3.99 o 
   2   0  10       14.35       16.61      5.70 o 
   3   0  10      247.03      285.97     14.66 o 
   4   0  10      280.11      253.34     15.71 o 
   5   0  10     6015.09     6349.05    152.27 o 
   6   0  10      236.87      211.65     16.61 o 
   7   0  10      132.85       97.84     14.41 o 
   8   0  10      490.72      553.08     27.63 o 
   9   0  10       86.92       99.38     21.88 o 
  10   0  10       61.10       82.97     22.79 o 
  11   0  10      233.24      231.59     33.74 o 
  12   0  10     1945.43     1915.65     86.62 o 
  13   0  10       61.78       89.35     28.27 o 
  14   0  10      695.10      543.42     53.80 o 
 -19   1  10       14.27       11.31     18.82 o 
 -18   1  10      137.65      127.30     24.40 o 
 -17   1  10      267.29      272.22     28.55 o 
 -16   1  10     2086.35     2101.30    100.75 o 
 -15   1  10      210.23      198.25     23.75 o 
 -14   1  10     1343.85     1405.51     39.69 o 
 -13   1  10      815.11      781.50     28.56 o 
 -12   1  10      696.65      699.09     22.24 o 
 -11   1  10     4317.09     4354.45     64.51 o 
 -10   1  10      134.34      149.09      8.76 o 
  -9   1  10      817.92      763.97     18.70 o 
  -8   1  10     2715.35     2937.04     36.99 o 
  -7   1  10     2575.42     2953.40     33.40 o 
  -6   1  10      880.43      937.76     17.40 o 
  -5   1  10     5060.73     5265.21     56.80 o 
  -4   1  10     4527.02     4852.89     58.05 o 
  -3   1  10      321.22      327.48      7.93 o 
  -2   1  10     2300.77     2479.63     40.04 o 
  -1   1  10     6983.33     7296.69    122.69 o 
   0   1  10     1754.80     1897.30     42.32 o 
   1   1  10        0.13        4.19      4.01 o 
   2   1  10     1665.73     1636.42     27.30 o 
   3   1  10      233.27      280.42     11.73 o 
   4   1  10     7249.70     7417.55    124.18 o 
   5   1  10      501.29      554.60     18.59 o 
   6   1  10     7487.79     7388.18    126.97 o 
   7   1  10      739.35      718.76     32.60 o 
   8   1  10       90.93       62.73     10.87 o 
   9   1  10      100.86       72.18     12.55 o 
  10   1  10       45.24       48.02     12.18 o 
  11   1  10      755.51      859.13     32.15 o 
  12   1  10       69.72       88.48     19.34 o 
  13   1  10     1251.80     1213.14     49.96 o 
 -19   2  10      158.55      180.53     42.85 o 
 -18   2  10       10.42       22.67     28.27 o 
 -17   2  10      298.18      365.12     31.93 o 
 -16   2  10       70.94       65.51     14.22 o 
 -15   2  10     2735.97     2943.63     66.83 o 
 -14   2  10      669.91      814.19     28.91 o 
 -13   2  10      463.79      462.10     21.89 o 
 -12   2  10     1106.81     1245.25     33.75 o 
 -11   2  10      185.06      151.27      9.81 o 
 -10   2  10     1652.68     1598.93     27.98 o 
  -9   2  10      483.57      461.92      9.19 o 
  -8   2  10     3769.62     4338.27     55.85 o 
  -7   2  10      493.83      407.72      8.85 o 
  -6   2  10     5143.42     5864.34     73.64 o 
  -5   2  10     4104.72     4407.09     58.02 o 
  -4   2  10     2885.89     2968.34     44.76 o 
  -3   2  10     3396.65     3464.13     55.59 o 
  -2   2  10      666.98      700.74     16.08 o 
  -1   2  10       30.41       31.94      5.27 o 
   0   2  10     2231.20     2359.46     38.19 o 
   1   2  10     3833.86     4032.70     70.06 o 
   2   2  10       67.43       37.56      5.06 o 
   3   2  10     3822.04     3647.19     64.97 o 
   4   2  10      118.36      119.37      9.69 o 
   5   2  10     1359.07     1142.84     28.71 o 
   6   2  10      223.58      247.60     15.22 o 
   7   2  10     2854.24     3104.43     62.74 o 
   8   2  10        0.05        7.76      9.59 o 
   9   2  10      530.48      516.06     24.41 o 
  10   2  10       53.09       56.93     13.00 o 
  11   2  10      204.34      206.15     18.89 o 
  12   2  10      108.70      183.14     23.39 o 
  13   2  10        9.28       20.90     14.66 o 
 -19   3  10       14.20       24.62     33.74 o 
 -18   3  10       87.87       79.16     22.72 o 
 -17   3  10      409.14      475.77     37.84 o 
 -16   3  10      409.88      443.55     25.88 o 
 -15   3  10        3.54       15.48     11.73 o 
 -14   3  10       20.86        8.82     10.25 o 
 -13   3  10       52.51       89.03     13.19 o 
 -12   3  10      513.93      418.11     31.28 o 
 -11   3  10      573.35      647.43     15.67 o 
 -10   3  10        1.28        1.87      4.21 o 
  -9   3  10     2032.37     2188.91     35.91 o 
  -8   3  10      350.95      357.42      9.58 o 
  -7   3  10       66.66       57.05      4.06 o 
  -6   3  10      150.38      156.25     10.18 o 
  -5   3  10        3.48       -3.13      5.86 o 
  -4   3  10     1047.52     1110.60     25.45 o 
  -3   3  10     6030.73     6451.45    117.59 o 
  -2   3  10     1702.56     2048.29     55.04 o 
  -1   3  10      242.70      302.42     16.91 o 
   0   3  10      548.25      586.93     19.01 o 
   1   3  10        1.53       16.91      7.66 o 
   2   3  10      337.71      335.86     11.83 o 
   3   3  10      550.73      446.55     24.23 o 
   4   3  10      978.97     1041.43     26.47 o 
   5   3  10        0.06       -6.64      6.83 o 
   6   3  10        9.18       30.46      9.21 o 
   7   3  10      576.12      586.55     23.01 o 
   8   3  10        0.96       13.90     10.05 o 
   9   3  10      371.83      416.43     23.03 o 
  10   3  10        0.28       -4.95     11.00 o 
  11   3  10      218.51      232.63     20.76 o 
  12   3  10       10.24       19.42     13.99 o 
  13   3  10      273.50      278.52     24.52 o 
 -19   4  10      256.54      303.69     52.88 o 
 -18   4  10        0.64      -16.82     20.97 o 
 -17   4  10        0.89        5.89     17.51 o 
 -16   4  10      101.22      111.16     21.88 o 
 -15   4  10      138.11      170.55     22.78 o 
 -14   4  10       18.23        6.78     12.92 o 
 -13   4  10      140.90      147.62     14.01 o 
 -12   4  10      143.39      155.45     12.62 o 
 -11   4  10       19.44       17.63      5.63 o 
 -10   4  10      154.61      162.91      8.38 o 
  -9   4  10      174.25      201.09      9.12 o 
  -8   4  10       84.81       81.21      6.49 o 
  -7   4  10      468.65      583.77     11.05 o 
  -6   4  10      518.54      530.40      9.44 o 
  -5   4  10        4.27       -2.67      6.33 o 
  -4   4  10     1648.59     1506.67     42.43 o 
  -3   4  10      146.44      103.18     17.01 o 
  -2   4  10        0.14       -8.75      8.75 o 
  -1   4  10       18.21       11.42      7.22 o 
   0   4  10       22.37       46.95      8.45 o 
   1   4  10      476.39      535.74     14.46 o 
   2   4  10       20.66        8.99      5.27 o 
   3   4  10       80.58       44.50      7.70 o 
   4   4  10     1150.58     1195.96     30.03 o 
   5   4  10      524.51      414.92     18.62 o 
   6   4  10      283.31      237.64     15.83 o 
   7   4  10     3178.16     2933.79     61.51 o 
   8   4  10      842.53      647.54     45.09 o 
   9   4  10      602.76      649.71     27.74 o 
  10   4  10       11.64       11.72     12.02 o 
  11   4  10       62.10       38.47     18.74 o 
  12   4  10      674.12      758.65     34.01 o 
  13   4  10        0.00        9.69     14.87 o 
 -18   5  10        3.42        9.27     40.12 o 
 -17   5  10      100.95       91.48     38.75 o 
 -16   5  10        0.03        7.25     18.16 o 
 -15   5  10        7.31       -6.77     25.53 o 
 -14   5  10     1700.81     1757.53     59.58 o 
 -13   5  10      290.13      295.11     22.44 o 
 -12   5  10     2013.29     1914.64    106.40 o 
 -11   5  10     5730.22     5728.20    130.11 o 
 -10   5  10        1.60        4.11      5.84 o 
  -9   5  10     1222.08     1251.37     25.03 o 
  -8   5  10      111.73      113.90      7.96 o 
  -7   5  10      357.62      362.79      9.75 o 
  -6   5  10      976.50      976.61     15.77 o 
  -5   5  10     9423.64     9712.09    101.54 o 
  -4   5  10     4441.95     4613.73     63.98 o 
  -3   5  10       12.76        8.68      4.89 o 
  -2   5  10      672.41      709.10     15.64 o 
  -1   5  10      124.24       96.35      9.92 o 
   0   5  10      192.76      235.92      7.18 o 
   1   5  10      150.21      120.75      6.34 o 
   2   5  10      394.48      374.11     12.90 o 
   3   5  10       67.45       52.28      7.13 o 
   4   5  10      322.60      299.56     16.55 o 
   5   5  10        3.33       15.49      9.18 o 
   6   5  10      157.70      187.09     15.13 o 
   7   5  10        8.84       -9.23      9.23 o 
   8   5  10       34.14       19.86     11.49 o 
   9   5  10        5.39       29.37     12.33 o 
  10   5  10        0.96      -11.74     11.74 o 
  11   5  10      591.00      625.88     36.23 o 
  12   5  10        5.83        3.99     14.60 o 
 -17   6  10       58.72       93.76     23.28 o 
 -16   6  10      103.23       84.65     21.43 o 
 -15   6  10      409.76      385.36     33.08 o 
 -14   6  10        6.74       21.66     13.67 o 
 -13   6  10        9.95      -11.90     11.90 o 
 -12   6  10     1837.73     1593.54     65.61 o 
 -11   6  10      901.73      865.34     31.48 o 
 -10   6  10     3554.84     3445.71     62.33 o 
  -9   6  10      222.27      258.40     12.54 o 
  -8   6  10       25.34       28.93      6.06 o 
  -7   6  10      553.99      493.42     13.87 o 
  -6   6  10       61.38       63.50      7.42 o 
  -5   6  10     1704.29     1738.50     27.54 o 
  -4   6  10     9370.94     9266.87    102.82 o 
  -3   6  10     6103.73     6080.86     69.49 o 
  -2   6  10     1727.69     1652.14     22.96 o 
  -1   6  10      158.82      189.17      7.91 o 
   0   6  10        5.11        4.63      5.18 o 
   1   6  10     2298.22     2300.32     40.54 o 
   2   6  10      257.96      265.83     16.85 o 
   3   6  10     4425.29     4316.69     81.24 o 
   4   6  10     1124.57     1071.95     30.95 o 
   5   6  10     1872.92     1884.37     44.94 o 
   6   6  10      127.91      145.79     16.10 o 
   7   6  10      412.99      391.18     22.38 o 
   8   6  10      180.93      243.61     46.67 o 
   9   6  10      437.53      379.09     24.29 o 
  10   6  10      324.48      278.67     22.51 o 
  11   6  10        0.32       25.10     14.60 o 
 -16   7  10       75.47       97.44     24.32 o 
 -15   7  10       59.98       85.06     21.92 o 
 -14   7  10      762.82      822.80     37.64 o 
 -13   7  10      103.62      118.20     17.72 o 
 -12   7  10     1154.05     1076.60     56.47 o 
 -11   7  10     1742.68     1609.53     46.78 o 
 -10   7  10       79.78       85.87     15.22 o 
  -9   7  10      410.76      343.49     15.86 o 
  -8   7  10       11.29       15.76      6.10 o 
  -7   7  10      354.44      374.99     15.22 o 
  -6   7  10      419.43      423.16     15.70 o 
  -5   7  10    13491.80    13133.81    170.40 o 
  -4   7  10     2968.72     2835.42     45.11 o 
  -3   7  10      505.16      439.76     14.94 o 
  -2   7  10     1866.17     1735.84     38.28 o 
  -1   7  10      237.62      231.79     11.52 o 
   0   7  10     1401.32     1412.35     27.53 o 
   1   7  10      623.46      476.25     32.95 o 
   2   7  10     5986.13     5449.49    137.92 o 
   3   7  10      293.30      338.43     18.86 o 
   4   7  10     1397.11     1505.33     41.69 o 
   5   7  10      111.44      150.40     15.16 o 
   6   7  10       53.19       85.84     22.17 o 
   7   7  10       32.27       38.34     12.46 o 
   8   7  10        1.02       -5.59     13.30 o 
   9   7  10        0.85       15.88     13.08 o 
  10   7  10       62.49       42.19     15.28 o 
 -15   8  10        6.72       31.11     17.02 o 
 -14   8  10       33.16        6.31     15.86 o 
 -13   8  10        7.68       15.40     14.28 o 
 -12   8  10      746.44      833.06     44.13 o 
 -11   8  10      706.77      641.34     36.85 o 
 -10   8  10      747.53      779.29     31.19 o 
  -9   8  10       21.10       17.70     12.92 o 
  -8   8  10      250.54      281.86     15.65 o 
  -7   8  10      200.98      249.97     12.95 o 
  -6   8  10      470.99      458.64     16.22 o 
  -5   8  10      688.87      728.02     20.32 o 
  -4   8  10     1937.13     1939.90     35.57 o 
  -3   8  10      956.48      903.84     22.29 o 
  -2   8  10      349.59      290.96     13.73 o 
  -1   8  10      147.39      115.56     10.20 o 
   0   8  10       11.25        9.85      7.30 o 
   1   8  10       62.44       50.40     14.14 o 
   2   8  10      174.42      169.22     30.00 o 
   3   8  10      469.30      454.35     22.88 o 
   4   8  10      205.47      252.01     19.64 o 
   5   8  10      501.11      457.85     25.07 o 
   6   8  10       60.68       59.97     14.17 o 
   7   8  10       66.98       61.53     15.13 o 
   8   8  10      109.62       70.00     16.16 o 
   9   8  10        8.13        7.48     14.36 o 
 -14   9  10        0.58      -10.57     21.79 o 
 -13   9  10        2.99       -6.59     13.34 o 
 -12   9  10        8.32        2.24     12.71 o 
 -11   9  10      185.06      172.87     18.09 o 
 -10   9  10        1.82        4.37     10.02 o 
  -9   9  10        2.58       -4.90      9.47 o 
  -8   9  10        1.01       -7.29      9.85 o 
  -7   9  10      188.62      187.74     14.26 o 
  -6   9  10       42.71       37.85      9.93 o 
  -5   9  10      960.43      896.75     24.31 o 
  -4   9  10      135.16      111.98     10.96 o 
  -3   9  10        9.72       29.37      8.99 o 
  -2   9  10      302.36      306.93     17.49 o 
  -1   9  10       62.68       79.31     18.03 o 
   0   9  10        0.49       10.95      9.31 o 
   1   9  10       14.17       48.77     15.00 o 
   2   9  10      268.72      240.51     18.58 o 
   3   9  10       86.17       49.79     15.82 o 
   4   9  10        8.76       16.52     12.44 o 
   5   9  10       13.23       29.68     24.19 o 
   6   9  10      344.09      375.87     25.29 o 
   7   9  10        2.77       -0.25     13.54 o 
   8   9  10      318.41      332.61     25.98 o 
 -12  10  10       40.59       37.82     16.85 o 
 -11  10  10      124.83      170.98     18.09 o 
 -10  10  10      197.40      226.00     17.51 o 
  -9  10  10      254.57      261.32     18.18 o 
  -8  10  10        0.63       -9.49      9.49 o 
  -7  10  10       88.81       67.57     12.08 o 
  -6  10  10       17.52        8.22      9.89 o 
  -5  10  10       62.04       77.53     18.33 o 
  -4  10  10      106.42      111.57     19.08 o 
  -3  10  10        3.27        7.18     12.08 o 
  -2  10  10      235.44      229.96     19.87 o 
  -1  10  10      260.06      247.67     17.36 o 
   0  10  10        1.50       -3.95      9.95 o 
   1  10  10        1.06      -11.25     14.11 o 
   2  10  10        3.99        8.21     13.32 o 
   3  10  10       99.40      145.43     17.64 o 
   4  10  10        0.78        4.19     12.98 o 
   5  10  10      293.24      329.54     41.14 o 
   6  10  10       37.74       26.47     14.74 o 
 -10  11  10      231.25      257.62     21.73 o 
  -9  11  10       51.37       27.96     14.06 o 
  -8  11  10       25.14       23.37     13.50 o 
  -7  11  10        8.28        4.73     12.57 o 
  -6  11  10        6.52        7.34     11.33 o 
  -5  11  10      327.45      387.07     20.85 o 
  -4  11  10       11.44        5.58     11.78 o 
  -3  11  10      359.78      393.90     22.30 o 
  -2  11  10      520.15      657.38     33.70 o 
  -1  11  10      704.55      704.43     39.35 o 
   0  11  10       33.70       24.30     12.02 o 
   1  11  10       45.16       31.07     14.22 o 
   2  11  10      110.13      105.39     17.44 o 
   3  11  10        0.24       -5.24     15.31 o 
   4  11  10      500.29      511.10     35.18 o 
  -6  12  10       82.47      140.81     20.79 o 
  -5  12  10       35.20       28.52     14.15 o 
  -4  12  10      395.36      407.70     27.78 o 
  -3  12  10        2.86      -13.68     13.68 o 
  -2  12  10      712.28      731.45     34.35 o 
  -1  12  10      219.33      229.75     22.08 o 
   0  12  10       35.99       63.67     16.10 o 
 -19   1  11       11.10       12.39     19.59 o 
 -18   1  11      199.08      250.41     28.43 o 
 -17   1  11       43.94       14.25     35.10 o 
 -16   1  11       60.55       78.52     19.01 o 
 -15   1  11      519.79      568.05     54.71 o 
 -14   1  11      491.98      407.74     22.80 o 
 -13   1  11      762.24      675.75     28.18 o 
 -12   1  11      420.31      438.31     17.09 o 
 -11   1  11      981.20      876.90     20.15 o 
 -10   1  11       87.81      103.78      7.38 o 
  -9   1  11        4.73        4.20      3.81 o 
  -8   1  11      341.32      302.75      7.67 o 
  -7   1  11     1560.87     1764.83     21.41 o 
  -6   1  11       19.97       32.73      4.48 o 
  -5   1  11     1079.44      999.61     20.14 o 
  -4   1  11       88.71       75.94      4.54 o 
  -3   1  11        1.50       -0.81      2.87 o 
  -2   1  11       64.88       88.46      5.37 o 
  -1   1  11        7.65       30.59      4.31 o 
   0   1  11       55.28       97.07      7.89 o 
   1   1  11      175.91      237.31      9.71 o 
   2   1  11      512.84      380.50     13.47 o 
   3   1  11       45.73       63.47      9.97 o 
   4   1  11      767.22      661.33     19.78 o 
   5   1  11       36.69       26.07      7.78 o 
   6   1  11     3024.10     2841.02     57.05 o 
   7   1  11        8.38        6.79      8.82 o 
   8   1  11       23.76        0.26     12.19 o 
   9   1  11       95.43      123.17     14.27 o 
  10   1  11       56.77       52.74     13.31 o 
  11   1  11      817.30      863.47     33.45 o 
  12   1  11        2.68        9.92     16.43 o 
  13   1  11     1011.15     1147.73     50.58 o 
 -19   2  11        7.97      -25.53     28.27 o 
 -18   2  11        0.38      -24.99     35.56 o 
 -17   2  11       58.95       59.95     36.02 o 
 -16   2  11      623.55      604.17     31.67 o 
 -15   2  11     1729.76     1703.19     45.81 o 
 -14   2  11      933.14      952.84     31.61 o 
 -13   2  11     1639.37     1591.88     41.16 o 
 -12   2  11     1017.94      995.33     25.43 o 
 -11   2  11       81.97       74.33      8.04 o 
 -10   2  11      106.74      133.25      9.31 o 
  -9   2  11        0.06        0.19      3.58 o 
  -8   2  11     3919.15     3855.50     50.03 o 
  -7   2  11      582.87      555.27     16.19 o 
  -6   2  11     2491.66     2565.51     40.60 o 
  -5   2  11     1479.16     1445.74     25.68 o 
  -4   2  11     1323.20     1387.58     24.64 o 
  -3   2  11     1756.04     1736.37     31.38 o 
  -2   2  11      438.36      421.34     12.31 o 
  -1   2  11      448.18      562.23     14.50 o 
   0   2  11      533.51      596.89     18.95 o 
   1   2  11      318.58      242.15      9.66 o 
   2   2  11        5.69        6.73      4.40 o 
   3   2  11     1931.30     1908.48     38.30 o 
   4   2  11     1763.94     1681.49     36.44 o 
   5   2  11      239.75      286.58     17.34 o 
   6   2  11      955.64      940.99     42.12 o 
   7   2  11     1112.15     1186.04     32.71 o 
   8   2  11      164.53      136.86     14.08 o 
   9   2  11        6.97       -9.82      9.82 o 
  10   2  11      476.03      470.84     29.96 o 
  11   2  11       56.94       37.09     14.19 o 
  12   2  11     1581.23     1638.35     61.92 o 
  13   2  11       13.17       53.74     17.19 o 
 -19   3  11       71.58       62.91     31.91 o 
 -18   3  11        0.80       -8.04     30.09 o 
 -17   3  11      219.43      219.13     64.74 o 
 -16   3  11     1024.64     1007.83     45.13 o 
 -15   3  11     2002.79     1895.20     49.25 o 
 -14   3  11     1104.87     1088.31     65.25 o 
 -13   3  11     2011.59     1833.30     45.06 o 
 -12   3  11      375.13      387.93     17.94 o 
 -11   3  11       54.88       54.70      7.57 o 
 -10   3  11        3.37        9.73      5.59 o 
  -9   3  11      929.68      977.40     17.83 o 
  -8   3  11       88.71       88.85      5.30 o 
  -7   3  11     5475.81     5366.90     61.68 o 
  -6   3  11      471.56      405.66     15.45 o 
  -5   3  11     1277.73     1144.42     26.87 o 
  -4   3  11        0.14       -0.61      6.45 o 
  -3   3  11        0.05       -5.70      8.21 o 
  -2   3  11      316.96      327.62     20.97 o 
  -1   3  11      178.76      195.57     19.02 o 
   0   3  11     1086.98      986.49     30.22 o 
   1   3  11       75.69       63.98     10.49 o 
   2   3  11     1106.46     1078.90     24.47 o 
   3   3  11       17.30       23.58      6.61 o 
   4   3  11      757.19      906.00     24.91 o 
   5   3  11     1029.20     1070.09     28.65 o 
   6   3  11     4678.43     4844.92     89.56 o 
   7   3  11        0.25       11.49      9.36 o 
   8   3  11      790.77      921.59     30.53 o 
   9   3  11      221.19      202.65     17.98 o 
  10   3  11        3.36       -0.55     11.44 o 
  11   3  11     1066.91     1185.31     40.04 o 
  12   3  11        2.15        2.11     13.43 o 
 -18   4  11      223.69      236.44     28.91 o 
 -17   4  11      256.40      275.33     28.70 o 
 -16   4  11      674.73      659.85     67.93 o 
 -15   4  11     1876.11     1761.14    129.47 o 
 -14   4  11     2928.31     2936.32     82.10 o 
 -13   4  11     1138.66     1084.21     39.09 o 
 -12   4  11     1503.58     1482.70     34.44 o 
 -11   4  11       84.65       74.02      8.14 o 
 -10   4  11        0.45        8.70      5.55 o 
  -9   4  11       31.68       33.30     10.62 o 
  -8   4  11      448.54      536.90     12.19 o 
  -7   4  11      368.13      362.73     11.21 o 
  -6   4  11     2892.25     2719.03     61.04 o 
  -5   4  11       41.32       25.81      9.91 o 
  -4   4  11      781.21      808.49     24.33 o 
  -3   4  11     1642.09     1652.17     38.33 o 
  -2   4  11        8.90       11.22      7.12 o 
  -1   4  11      365.90      378.06     17.24 o 
   0   4  11       65.79       87.79     10.49 o 
   1   4  11      883.90      765.74     19.61 o 
   2   4  11       27.25       43.75      6.99 o 
   3   4  11     2746.29     2701.35     52.85 o 
   4   4  11     1230.06     1232.61     31.07 o 
   5   4  11      565.03      489.22     20.74 o 
   6   4  11        6.05       -8.45      8.45 o 
   7   4  11      254.64      234.37     17.25 o 
   8   4  11      638.24      716.96     31.02 o 
   9   4  11       39.94       65.01     13.46 o 
  10   4  11      301.24      347.66     23.19 o 
  11   4  11        1.03       -8.67     13.43 o 
  12   4  11      589.00      641.24     32.94 o 
 -18   5  11        2.13       16.75     18.82 o 
 -17   5  11      128.03      152.52     24.53 o 
 -16   5  11      577.78      646.50     40.72 o 
 -15   5  11     1537.41     1502.31     55.86 o 
 -14   5  11      165.72      175.64     23.13 o 
 -13   5  11     1175.84     1220.75     39.98 o 
 -12   5  11       17.11       14.05     11.21 o 
 -11   5  11      434.22      450.02     32.76 o 
 -10   5  11      129.13      141.00     11.36 o 
  -9   5  11      613.00      603.34     18.81 o 
  -8   5  11      667.18      628.28     16.75 o 
  -7   5  11     1562.89     1698.26     23.95 o 
  -6   5  11        9.70        2.65      3.89 o 
  -5   5  11      164.88      159.94      9.15 o 
  -4   5  11      256.65      284.21     11.83 o 
  -3   5  11      686.33      783.74     20.33 o 
  -2   5  11      150.07      152.80     14.27 o 
  -1   5  11      164.92      179.39     14.13 o 
   0   5  11      145.95      108.84      8.40 o 
   1   5  11      641.21      546.19     14.34 o 
   2   5  11     1398.64     1314.45     39.41 o 
   3   5  11        2.65       -7.01      7.01 o 
   4   5  11      823.94      827.78     26.19 o 
   5   5  11      405.84      375.45     19.66 o 
   6   5  11      449.65      453.96     27.53 o 
   7   5  11      113.42      147.01     15.74 o 
   8   5  11       27.10       13.58     11.37 o 
   9   5  11      182.94      179.02     18.38 o 
  10   5  11      130.88      136.47     17.48 o 
  11   5  11       13.03        4.95     16.86 o 
 -17   6  11      271.14      289.58     31.68 o 
 -16   6  11      375.03      427.45     35.21 o 
 -15   6  11       39.08       34.89     18.36 o 
 -14   6  11      112.33      117.38     23.48 o 
 -13   6  11       35.42       47.32     16.35 o 
 -12   6  11      458.15      490.59     26.66 o 
 -11   6  11       78.92       84.17     14.70 o 
 -10   6  11      762.21      693.65     22.71 o 
  -9   6  11      203.83      191.71     21.31 o 
  -8   6  11      121.83      116.51      9.26 o 
  -7   6  11      147.15      171.05     12.32 o 
  -6   6  11      292.65      322.47     13.13 o 
  -5   6  11       94.02       54.64      6.42 o 
  -4   6  11      133.99      119.23      7.50 o 
  -3   6  11      358.53      439.16     10.64 o 
  -2   6  11      127.81       85.23      6.46 o 
  -1   6  11      305.34      356.79     22.50 o 
   0   6  11      905.23     1001.86     48.30 o 
   1   6  11      517.93      465.75     24.54 o 
   2   6  11      106.48      106.53     10.95 o 
   3   6  11      130.44      101.46     11.81 o 
   4   6  11      425.26      368.43     19.67 o 
   5   6  11       43.29       53.95     11.58 o 
   6   6  11      348.71      423.53     41.59 o 
   7   6  11       48.23       48.08     12.58 o 
   8   6  11        1.42      -10.68     10.68 o 
   9   6  11        4.39        7.50     12.92 o 
  10   6  11        5.42        6.88     20.08 o 
  11   6  11       48.13       29.06     15.70 o 
 -16   7  11      279.59      341.48     39.21 o 
 -15   7  11       44.59       45.08     16.30 o 
 -14   7  11       60.29       30.69     15.45 o 
 -13   7  11      104.78       93.02     16.40 o 
 -12   7  11       51.22       54.88     14.96 o 
 -11   7  11      111.47       89.84     14.72 o 
 -10   7  11        8.46        5.96     10.13 o 
  -9   7  11        5.70        5.11      9.71 o 
  -8   7  11       19.20       14.41      7.27 o 
  -7   7  11       84.37       78.65     12.37 o 
  -6   7  11     4496.31     4466.94     77.80 o 
  -5   7  11      332.34      323.16     18.80 o 
  -4   7  11     2141.01     1944.90     38.83 o 
  -3   7  11        4.03       16.97      7.01 o 
  -2   7  11       31.82        5.50      7.38 o 
  -1   7  11      541.62      570.60     21.06 o 
   0   7  11      544.36      482.40     18.41 o 
   1   7  11      238.58      211.09     17.08 o 
   2   7  11      619.14      628.67     23.72 o 
   3   7  11       29.77       32.78     10.48 o 
   4   7  11        0.67        2.21      9.85 o 
   5   7  11       43.43       41.96     11.92 o 
   6   7  11      303.52      277.57     20.07 o 
   7   7  11        2.52        8.24     11.92 o 
   8   7  11      376.91      331.65     23.43 o 
   9   7  11       30.94       17.63     13.68 o 
  10   7  11        6.49      -13.13     13.77 o 
 -15   8  11      440.14      456.21     31.74 o 
 -14   8  11      120.67       94.95     18.56 o 
 -13   8  11       32.31       16.01     14.89 o 
 -12   8  11      338.28      325.26     21.61 o 
 -11   8  11       53.94       54.66     12.66 o 
 -10   8  11        8.18       -9.97     10.43 o 
  -9   8  11        5.24       10.32     10.25 o 
  -8   8  11      111.40      102.35     13.36 o 
  -7   8  11      478.68      432.83     18.68 o 
  -6   8  11      404.15      335.84     20.30 o 
  -5   8  11      672.33      653.47     23.43 o 
  -4   8  11     1549.16     1630.83     36.31 o 
  -3   8  11        8.03       16.87      8.75 o 
  -2   8  11       14.08        0.15      9.21 o 
  -1   8  11      151.26       99.71     11.10 o 
   0   8  11      284.77      237.16     15.21 o 
   1   8  11     1648.90     1720.41     43.66 o 
   2   8  11       28.08       33.61     14.58 o 
   3   8  11     2550.25     2411.73     55.40 o 
   4   8  11       12.14        5.50     11.38 o 
   5   8  11        7.81       -7.99     10.94 o 
   6   8  11       39.02       62.94     14.44 o 
   7   8  11        3.17       -5.49     19.56 o 
   8   8  11      145.83      157.97     19.06 o 
   9   8  11       59.01       75.29     22.44 o 
 -14   9  11      360.10      361.49     25.68 o 
 -13   9  11      811.96      855.05     39.74 o 
 -12   9  11        7.65        2.62     12.58 o 
 -11   9  11      572.74      550.57     29.48 o 
 -10   9  11        5.76       -0.38     10.99 o 
  -9   9  11       81.86      109.82     15.46 o 
  -8   9  11       15.59       49.74     17.37 o 
  -7   9  11      188.91      204.97     14.81 o 
  -6   9  11      665.44      642.90     23.70 o 
  -5   9  11      551.26      509.04     22.37 o 
  -4   9  11      644.93      684.59     25.00 o 
  -3   9  11     1209.30     1244.77     32.35 o 
  -2   9  11      474.67      543.94     22.54 o 
  -1   9  11      128.10       91.86     12.09 o 
   0   9  11       45.79       21.86      9.93 o 
   1   9  11        0.01        4.46     10.80 o 
   2   9  11     1982.77     1838.26     61.65 o 
   3   9  11       14.75       33.19     13.45 o 
   4   9  11      644.97      643.38     29.76 o 
   5   9  11      363.19      358.54     24.22 o 
   6   9  11      220.05      215.02     21.02 o 
   7   9  11        6.00        4.32     14.04 o 
 -12  10  11      128.73      133.92     17.57 o 
 -11  10  11      144.47      112.87     15.21 o 
 -10  10  11       21.95       20.68     11.81 o 
  -9  10  11       33.60       21.30     11.47 o 
  -8  10  11        5.13        3.68     16.59 o 
  -7  10  11       33.26       31.91     11.12 o 
  -6  10  11     1148.72     1174.85     31.40 o 
  -5  10  11      327.90      331.67     23.78 o 
  -4  10  11     1961.70     1875.23     43.65 o 
  -3  10  11      400.72      356.76     31.59 o 
  -2  10  11      124.71      112.85     13.90 o 
  -1  10  11       44.57       55.56     12.14 o 
   0  10  11       97.67      106.32     14.74 o 
   1  10  11      753.28      748.27     31.37 o 
   2  10  11        7.44        1.87     12.33 o 
   3  10  11     2251.79     2164.47     55.77 o 
   4  10  11        0.09       17.30     14.48 o 
   5  10  11      148.98      188.86     20.53 o 
 -10  11  11       23.20       22.79     24.62 o 
  -9  11  11       26.78       23.30     14.18 o 
  -8  11  11      129.27      110.79     15.07 o 
  -7  11  11      108.60      102.21     15.24 o 
  -6  11  11      232.97      209.50     17.36 o 
  -5  11  11        5.12       -3.07     10.65 o 
  -4  11  11      305.69      260.39     19.43 o 
  -3  11  11      129.26      125.82     15.47 o 
  -2  11  11      243.69      236.63     18.77 o 
  -1  11  11        1.43      -10.92     10.92 o 
   0  11  11        6.68        3.89     11.77 o 
   1  11  11       15.41        4.44     17.86 o 
   2  11  11      279.51      320.83     24.16 o 
   3  11  11      113.54      100.68     18.24 o 
  -4  12  11       83.94       66.12     23.25 o 
  -3  12  11       14.19       28.25     15.28 o 
 -19   0  12       25.58       -2.74     25.53 o 
 -18   0  12       97.15      134.94     32.82 o 
 -17   0  12      370.47      453.16     49.24 o 
 -16   0  12       56.95       54.71     26.44 o 
 -15   0  12     4023.01     4280.81    158.65 o 
 -14   0  12     3598.27     3663.54    139.50 o 
 -13   0  12     1063.30     1059.49     59.27 o 
 -12   0  12      701.92      730.34     46.50 o 
 -11   0  12        2.23       -6.80      6.84 o 
 -10   0  12       92.63       81.69      9.17 o 
  -9   0  12     1139.69     1156.81     37.05 o 
  -8   0  12    15601.41    16627.17    213.75 o 
  -7   0  12     2509.31     2469.74     36.30 o 
  -6   0  12     2800.04     2794.24     46.92 o 
  -5   0  12     1592.25     1835.95     31.69 o 
  -4   0  12     3655.81     3599.88     90.57 o 
  -3   0  12     1732.26     1733.38     51.25 o 
  -2   0  12       25.04       10.94     11.85 o 
  -1   0  12      302.72      286.30     13.68 o 
   0   0  12        2.02        9.12      7.29 o 
   1   0  12     1340.55     1488.22     35.30 o 
   2   0  12       39.88       15.73      6.84 o 
   3   0  12     2112.94     2200.24     52.40 o 
   4   0  12        7.18       34.19      9.03 o 
   5   0  12     2562.58     2481.61     62.09 o 
   6   0  12      532.88      658.43     27.70 o 
   7   0  12     1083.53     1312.05     59.27 o 
   8   0  12       82.35       86.62     21.88 o 
   9   0  12      697.09      902.66     52.88 o 
  10   0  12     1933.67     2044.21     87.53 o 
  11   0  12       33.89       58.35     24.62 o 
  12   0  12     1765.59     2076.13     93.91 o 
 -19   1  12      420.03      460.09     38.26 o 
 -18   1  12     1384.48     1378.70     83.43 o 
 -17   1  12       31.12       15.23     18.37 o 
 -16   1  12      309.36      292.16     27.77 o 
 -15   1  12      118.94      148.69     20.60 o 
 -14   1  12      934.84      977.47     32.03 o 
 -13   1  12     1470.71     1402.17     37.94 o 
 -12   1  12       80.16      100.79     13.56 o 
 -11   1  12       11.02       14.78      6.00 o 
 -10   1  12      100.44       91.55      8.41 o 
  -9   1  12      199.45      172.68      7.22 o 
  -8   1  12      283.16      314.21      7.62 o 
  -7   1  12     1039.50     1084.16     16.93 o 
  -6   1  12      281.61      281.50      9.25 o 
  -5   1  12      186.73      176.98      7.34 o 
  -4   1  12      303.57      341.80      8.74 o 
  -3   1  12     1466.62     1677.25     27.19 o 
  -2   1  12      704.83      695.16     14.97 o 
  -1   1  12       59.50      132.03      7.33 o 
   0   1  12       28.51       44.77      6.35 o 
   1   1  12       11.74        9.48      3.22 o 
   2   1  12      446.26      378.08     11.03 o 
   3   1  12      116.04      113.59      9.18 o 
   4   1  12      223.70      260.33     16.01 o 
   5   1  12      430.05      386.26     17.83 o 
   6   1  12     3063.43     3166.69     62.67 o 
   7   1  12       62.16       65.20     12.14 o 
   8   1  12       32.38       33.04     10.78 o 
   9   1  12      704.28      711.30     27.81 o 
  10   1  12        1.25       11.64     11.88 o 
  11   1  12      981.23      996.03     43.77 o 
  12   1  12       13.81       -0.02     16.43 o 
 -19   2  12       68.77      127.65     36.47 o 
 -18   2  12       29.11       30.09     31.91 o 
 -17   2  12       69.95       84.51     23.49 o 
 -16   2  12        0.13       -9.29     11.35 o 
 -15   2  12      713.92      728.24     29.02 o 
 -14   2  12      426.38      427.29     23.16 o 
 -13   2  12       34.21       15.50     10.12 o 
 -12   2  12      172.77      145.26     11.08 o 
 -11   2  12        3.13       -1.71      5.67 o 
 -10   2  12      212.37      243.22     10.15 o 
  -9   2  12      662.71      704.14     13.40 o 
  -8   2  12     1675.69     1887.50     29.70 o 
  -7   2  12     1868.80     2046.79     30.20 o 
  -6   2  12      341.34      362.32     11.97 o 
  -5   2  12     2555.39     2484.45     39.43 o 
  -4   2  12      629.41      591.78     14.30 o 
  -3   2  12      576.65      725.87     16.06 o 
  -2   2  12       72.37       99.63      7.06 o 
  -1   2  12      513.95      628.82     20.34 o 
   0   2  12      242.32      286.42     14.21 o 
   1   2  12       29.52       59.02      7.33 o 
   2   2  12      256.09      204.88     10.04 o 
   3   2  12       78.74       92.76      8.71 o 
   4   2  12       39.09       69.06     14.67 o 
   5   2  12      378.62      373.85     26.87 o 
   6   2  12       19.34        6.38      8.57 o 
   7   2  12       69.32       31.45     10.36 o 
   8   2  12       32.40       25.81     10.67 o 
   9   2  12      254.65      153.61     23.74 o 
  10   2  12      168.88      123.31     22.19 o 
  11   2  12       38.93      -14.08     16.86 o 
  12   2  12      385.71      389.94     26.43 o 
 -19   3  12       12.28      -25.53     25.53 o 
 -18   3  12      287.19      270.70     31.91 o 
 -17   3  12       86.03       82.36     20.36 o 
 -16   3  12      299.95      292.37     27.12 o 
 -15   3  12      383.95      398.26     23.19 o 
 -14   3  12      257.39      184.01     16.48 o 
 -13   3  12      109.85      135.29     15.56 o 
 -12   3  12      208.17      185.79     11.74 o 
 -11   3  12        3.94        7.52      6.17 o 
 -10   3  12      174.03      187.79     10.04 o 
  -9   3  12       75.55       67.97      7.07 o 
  -8   3  12      822.86      846.81     14.90 o 
  -7   3  12       72.48       39.88      7.41 o 
  -6   3  12      200.07      161.88     13.36 o 
  -5   3  12      998.86     1046.58     30.45 o 
  -4   3  12      240.00      192.47     11.23 o 
  -3   3  12      277.38      355.42     39.21 o 
  -2   3  12       34.97       25.35     14.59 o 
  -1   3  12      157.01      187.92     12.37 o 
   0   3  12       14.39       26.16      6.07 o 
   1   3  12        2.33        5.29      5.00 o 
   2   3  12      150.34      181.88      7.75 o 
   3   3  12      314.21      282.29     13.72 o 
   4   3  12        1.70       16.73      7.29 o 
   5   3  12        7.46        8.89      8.45 o 
   6   3  12     1637.63     1552.65     38.73 o 
   7   3  12      199.67      183.28     15.66 o 
   8   3  12      568.50      520.75     25.47 o 
   9   3  12       54.00       41.67     18.55 o 
  10   3  12        9.93        0.91     11.83 o 
  11   3  12        0.06       -5.33     12.96 o 
  12   3  12       42.68       41.09     15.86 o 
 -18   4  12        0.58      -13.90     41.49 o 
 -17   4  12       82.30       69.46     20.74 o 
 -16   4  12      199.02      245.03     36.02 o 
 -15   4  12      152.99      110.83     20.36 o 
 -14   4  12      258.89      307.14     26.06 o 
 -13   4  12      409.32      388.33     23.57 o 
 -12   4  12       12.76       -6.71      9.70 o 
 -11   4  12       89.67       63.00      7.64 o 
 -10   4  12      201.54      194.51     10.08 o 
  -9   4  12        0.42        2.72      4.85 o 
  -8   4  12     1147.17     1084.70     22.09 o 
  -7   4  12       42.05       38.82      5.55 o 
  -6   4  12     2701.80     3121.35     68.28 o 
  -5   4  12        0.09       -5.96      5.96 o 
  -4   4  12      383.23      399.34     17.44 o 
  -3   4  12      290.67      313.07     21.67 o 
  -2   4  12      110.34       83.71     12.21 o 
  -1   4  12      337.84      359.25     17.62 o 
   0   4  12        7.85        7.29      8.69 o 
   1   4  12      111.51       82.33      4.77 o 
   2   4  12       89.47       96.19      8.50 o 
   3   4  12     1063.45      932.59     25.45 o 
   4   4  12       14.57       -2.48      7.46 o 
   5   4  12      119.98      125.36     13.64 o 
   6   4  12       30.55       18.65     16.43 o 
   7   4  12      111.60       96.14     13.40 o 
   8   4  12       94.35      121.14     15.22 o 
   9   4  12       34.75       30.20     12.97 o 
  10   4  12      311.78      296.90     22.84 o 
  11   4  12      109.49      127.44     18.76 o 
 -18   5  12      297.09      233.38     30.64 o 
 -17   5  12      177.54      144.46     24.97 o 
 -16   5  12      306.03      314.98     29.77 o 
 -15   5  12     1167.75     1129.01     61.55 o 
 -14   5  12      761.69      858.70     34.71 o 
 -13   5  12      275.47      251.90     20.54 o 
 -12   5  12       11.80       11.34     10.63 o 
 -11   5  12        0.93       -1.02      7.28 o 
 -10   5  12      181.36      212.59     15.57 o 
  -9   5  12     2724.16     2760.61     45.62 o 
  -8   5  12      653.99      576.31     15.48 o 
  -7   5  12     1166.52     1268.75     28.46 o 
  -6   5  12     2441.13     2408.04     37.17 o 
  -5   5  12     5587.62     5180.02     89.39 o 
  -4   5  12      580.67      664.84     33.56 o 
  -3   5  12       47.58       37.59     13.16 o 
  -2   5  12     1548.07     1401.96     61.55 o 
  -1   5  12       42.26       52.96     10.66 o 
   0   5  12      729.12      760.58     15.29 o 
   1   5  12      258.81      236.81     12.09 o 
   2   5  12     7232.21     7031.38    121.37 o 
   3   5  12      248.74      276.72     23.32 o 
   4   5  12       72.06       79.96     11.25 o 
   5   5  12       33.31       30.12     10.05 o 
   6   5  12      196.53      187.35     17.94 o 
   7   5  12      163.05      205.39     26.06 o 
   8   5  12      530.23      544.22     26.76 o 
   9   5  12      206.45      211.11     19.97 o 
  10   5  12      437.53      404.04     26.10 o 
  11   5  12      243.30      256.91     23.50 o 
 -17   6  12      963.71     1072.70     78.41 o 
 -16   6  12      727.05      813.06     64.28 o 
 -15   6  12      599.60      605.98     45.00 o 
 -14   6  12      551.64      483.23     29.34 o 
 -13   6  12      642.64      602.83     33.99 o 
 -12   6  12       51.58       48.25     13.81 o 
 -11   6  12       30.50       26.96     11.85 o 
 -10   6  12      233.91      227.41     12.90 o 
  -9   6  12      276.54      295.45     13.76 o 
  -8   6  12     3361.66     3228.69     51.78 o 
  -7   6  12       18.95       20.08      7.63 o 
  -6   6  12     1291.89     1251.95     28.95 o 
  -5   6  12      594.91      574.11     18.03 o 
  -4   6  12     4526.14     4369.87     70.56 o 
  -3   6  12      252.76      188.86     10.36 o 
  -2   6  12       35.22       56.21     10.53 o 
  -1   6  12      884.00      838.16     21.06 o 
   0   6  12        3.37        3.87      8.49 o 
   1   6  12      286.87      356.57     16.55 o 
   2   6  12      127.19      127.70     11.90 o 
   3   6  12      975.48      986.34     28.97 o 
   4   6  12       75.62       65.48     11.64 o 
   5   6  12        0.21       -8.86      9.29 o 
   6   6  12       31.98       10.91     10.83 o 
   7   6  12       90.18      110.71     15.27 o 
   8   6  12      170.82      176.13     18.46 o 
   9   6  12        0.03       -3.51     12.97 o 
  10   6  12      214.53      243.40     22.86 o 
 -16   7  12       80.29      138.22     24.52 o 
 -15   7  12      498.82      514.17     39.10 o 
 -14   7  12      209.06      176.16     20.63 o 
 -13   7  12        2.89        2.40     13.17 o 
 -12   7  12      158.70      104.17     24.55 o 
 -11   7  12      170.37      139.05     15.53 o 
 -10   7  12       27.90       17.74     10.11 o 
  -9   7  12       77.18       85.85      9.59 o 
  -8   7  12      160.46      228.49     15.34 o 
  -7   7  12      114.07       97.29     12.05 o 
  -6   7  12      495.26      485.38     17.61 o 
  -5   7  12     2730.34     2867.59     66.99 o 
  -4   7  12      287.88      267.01     13.70 o 
  -3   7  12        7.21       -0.27      6.48 o 
  -2   7  12      216.03      260.41     13.44 o 
  -1   7  12        7.17        9.24      7.03 o 
   0   7  12      149.94      137.41     11.11 o 
   1   7  12      373.35      377.75     24.99 o 
   2   7  12     1583.27     1574.18     81.13 o 
   3   7  12        6.33       -8.62      8.62 o 
   4   7  12        8.28       -1.38     10.17 o 
   5   7  12        5.26       -1.15     10.55 o 
   6   7  12      336.68      311.54     21.58 o 
   7   7  12      232.65      208.65     24.03 o 
   8   7  12       64.31       41.09     14.46 o 
   9   7  12       37.08        5.85     13.93 o 
 -15   8  12        9.68       -7.93     18.20 o 
 -14   8  12       88.32       96.97     34.52 o 
 -13   8  12        9.77       11.56     17.33 o 
 -12   8  12        3.39       29.81     12.90 o 
 -11   8  12      145.74      176.32     18.00 o 
 -10   8  12       44.95       62.83     13.02 o 
  -9   8  12       23.03      -10.20     10.20 o 
  -8   8  12      292.24      277.07     30.14 o 
  -7   8  12       74.81       62.73     16.07 o 
  -6   8  12       80.52       43.27      9.48 o 
  -5   8  12        4.14       -3.30      7.99 o 
  -4   8  12      682.28      719.11     37.38 o 
  -3   8  12        0.32       -0.04      7.93 o 
  -2   8  12       13.41       25.41     12.50 o 
  -1   8  12      154.18      128.13     12.17 o 
   0   8  12      196.95      170.69     13.51 o 
   1   8  12      583.62      574.01     24.60 o 
   2   8  12       98.54       67.62     12.94 o 
   3   8  12      333.28      309.00     20.61 o 
   4   8  12       56.53       61.82     13.79 o 
   5   8  12       29.23        3.97     16.63 o 
   6   8  12       33.34       32.12     13.94 o 
   7   8  12       10.53       23.27     14.08 o 
   8   8  12      110.86      134.03     19.08 o 
 -14   9  12        4.53       15.50     23.71 o 
 -13   9  12       20.12       20.94     13.76 o 
 -12   9  12      163.09      144.01     20.15 o 
 -11   9  12       21.12       21.78     13.11 o 
 -10   9  12       22.43       26.49     11.23 o 
  -9   9  12        3.16       14.28      9.92 o 
  -8   9  12       96.72       80.40     16.12 o 
  -7   9  12       84.76      107.83     15.25 o 
  -6   9  12        1.65       14.70      9.61 o 
  -5   9  12     1222.78     1349.09     34.65 o 
  -4   9  12        0.06        5.82      9.76 o 
  -3   9  12      280.12      331.39     18.42 o 
  -2   9  12       37.14       60.36     11.42 o 
  -1   9  12      145.55      204.32     15.67 o 
   0   9  12        5.71        5.92      9.58 o 
   1   9  12      290.89      326.02     23.76 o 
   2   9  12       79.02       50.30     13.49 o 
   3   9  12       10.98       13.87     12.27 o 
   4   9  12      377.40      454.19     35.49 o 
   5   9  12        3.72      -13.88     13.88 o 
   6   9  12      178.07      164.81     19.29 o 
 -12  10  12      107.92      109.35     15.45 o 
 -11  10  12       20.74       -2.25     11.78 o 
 -10  10  12        8.19        8.85     11.84 o 
  -9  10  12        8.52       10.72     11.20 o 
  -8  10  12      711.42      847.87     38.29 o 
  -7  10  12       89.08       75.44     13.43 o 
  -6  10  12       31.38       13.92     10.70 o 
  -5  10  12      311.67      283.21     17.64 o 
  -4  10  12        2.22       12.95     10.70 o 
  -3  10  12       11.06       25.81     14.34 o 
  -2  10  12      243.72      184.78     15.91 o 
  -1  10  12      322.00      274.52     28.05 o 
   0  10  12       46.84       35.90     12.23 o 
   1  10  12      742.81      807.73     59.13 o 
   2  10  12      386.65      434.90     26.23 o 
   3  10  12      141.39      121.72     17.94 o 
   4  10  12       65.52       72.60     16.09 o 
  -9  11  12      106.83       98.10     14.92 o 
  -8  11  12       65.65       65.54     14.05 o 
  -7  11  12     1032.42     1139.36     33.29 o 
  -6  11  12      215.27      163.55     16.51 o 
  -5  11  12      378.14      421.77     28.96 o 
  -4  11  12      207.88      219.48     18.67 o 
  -3  11  12      485.20      566.18     26.61 o 
  -2  11  12       74.33       50.60     13.21 o 
  -1  11  12       71.08       83.90     14.37 o 
   0  11  12      364.66      362.43     25.07 o 
   1  11  12       12.06      -12.72     12.72 o 
   2  11  12      673.51      700.76     33.83 o 
 -19   1  13       61.32       93.40     75.22 o 
 -18   1  13       70.36       28.33     19.59 o 
 -17   1  13      164.69      254.03     27.72 o 
 -16   1  13      427.26      428.47     32.44 o 
 -15   1  13       54.04       73.85     18.16 o 
 -14   1  13      201.43      180.50     16.41 o 
 -13   1  13        6.68       10.32      9.48 o 
 -12   1  13        3.29       -3.01      6.60 o 
 -11   1  13      517.81      510.01     15.16 o 
 -10   1  13       40.22       49.51      6.16 o 
  -9   1  13     4899.25     4809.17     58.09 o 
  -8   1  13      139.28      149.04      5.39 o 
  -7   1  13      828.94      775.12     11.45 o 
  -6   1  13      985.13      929.34     17.52 o 
  -5   1  13      284.05      266.88      8.55 o 
  -4   1  13      253.86      277.07      8.59 o 
  -3   1  13     1088.23     1028.69     18.81 o 
  -2   1  13     2635.23     2534.21     46.72 o 
  -1   1  13       70.59       69.46      6.05 o 
   0   1  13      948.96      851.88     17.42 o 
   1   1  13        5.89        7.70      3.67 o 
   2   1  13        7.66        7.30      5.49 o 
   3   1  13        6.47        7.17      6.29 o 
   4   1  13      408.08      361.16     16.33 o 
   5   1  13        5.88       15.80     10.60 o 
   6   1  13       93.99       49.66     10.45 o 
   7   1  13       70.00       60.55     11.17 o 
   8   1  13      334.82      278.03     18.58 o 
   9   1  13      172.48      139.40     17.43 o 
  10   1  13        1.96      -14.13     19.60 o 
  11   1  13       24.30       38.08     17.65 o 
 -19   2  13      151.83      112.15     38.29 o 
 -18   2  13        2.32        7.29     28.27 o 
 -17   2  13        8.19       -1.70     12.91 o 
 -16   2  13      209.53      245.17     20.76 o 
 -15   2  13     1803.97     1833.62     47.71 o 
 -14   2  13      198.14      227.83     17.70 o 
 -13   2  13       29.60       51.49     11.42 o 
 -12   2  13        0.90       -1.31     10.63 o 
 -11   2  13      281.40      282.01     22.64 o 
 -10   2  13      895.40      904.22     18.55 o 
  -9   2  13        0.29        2.24      3.80 o 
  -8   2  13     3008.69     2953.65     36.47 o 
  -7   2  13       47.06       52.12      6.61 o 
  -6   2  13      201.08      168.46     12.65 o 
  -5   2  13        4.33       -4.12      4.52 o 
  -4   2  13      695.08      704.47     17.54 o 
  -3   2  13      392.88      296.25     10.53 o 
  -2   2  13      645.34      717.32     25.99 o 
  -1   2  13     2560.35     2383.14     46.28 o 
   0   2  13       38.15       38.93      5.57 o 
   1   2  13      125.75      136.14      9.71 o 
   2   2  13      212.13      181.49      9.95 o 
   3   2  13       58.01       47.53      7.72 o 
   4   2  13       34.72       22.38      7.91 o 
   5   2  13     1421.86     1461.61     35.77 o 
   6   2  13     1233.39     1295.88     34.40 o 
   7   2  13       71.70       62.38     17.53 o 
   8   2  13      723.63      702.23     34.13 o 
   9   2  13        5.21      -10.53     10.53 o 
  10   2  13       13.32       15.66     12.68 o 
  11   2  13       50.41       80.21     16.27 o 
 -19   3  13       42.35       42.85     34.65 o 
 -18   3  13      262.39      228.17     28.17 o 
 -17   3  13      188.53      155.76     63.82 o 
 -16   3  13      216.69      204.94     24.10 o 
 -15   3  13      204.87      184.81     23.00 o 
 -14   3  13        9.62       14.36     10.50 o 
 -13   3  13       46.11       53.16     10.27 o 
 -12   3  13       86.08       90.98      8.62 o 
 -11   3  13       16.87       16.52      6.37 o 
 -10   3  13       44.08       34.87      6.27 o 
  -9   3  13      784.97      730.28     16.50 o 
  -8   3  13       79.19       88.55      4.01 o 
  -7   3  13      427.26      413.39     16.99 o 
  -6   3  13      250.95      216.08     16.77 o 
  -5   3  13      114.07      133.38     12.82 o 
  -4   3  13        4.30        0.79      7.49 o 
  -3   3  13       17.36       37.30      9.94 o 
  -2   3  13     2244.83     2155.99     93.91 o 
  -1   3  13      122.07       87.07     20.97 o 
   0   3  13     2067.61     2212.44     44.48 o 
   1   3  13       17.72       14.71      5.67 o 
   2   3  13       45.20       42.78      5.24 o 
   3   3  13       25.76       13.37      7.17 o 
   4   3  13       33.57       22.28      8.45 o 
   5   3  13     1287.40     1089.31     31.31 o 
   6   3  13      149.53      205.02     15.80 o 
   7   3  13     1459.26     1474.60     39.62 o 
   8   3  13      427.71      475.68     24.85 o 
   9   3  13      716.96      787.17     31.19 o 
  10   3  13       79.40       62.47     27.83 o 
  11   3  13       77.98       88.61     27.12 o 
 -18   4  13       22.10       57.94     21.22 o 
 -17   4  13        6.77       -6.13     16.84 o 
 -16   4  13       13.62       15.91     16.15 o 
 -15   4  13      159.46      158.85     24.16 o 
 -14   4  13      352.37      320.05     39.32 o 
 -13   4  13        0.81      -15.45     15.45 o 
 -12   4  13      988.40     1094.23     28.71 o 
 -11   4  13       13.34       23.99      6.68 o 
 -10   4  13       68.48       75.33      7.33 o 
  -9   4  13       83.67       65.69      6.02 o 
  -8   4  13      365.98      310.08      9.42 o 
  -7   4  13       54.39       37.43     13.96 o 
  -6   4  13     1028.46      996.10     31.65 o 
  -5   4  13      248.35      192.85     15.55 o 
  -4   4  13        0.76        4.97      9.85 o 
  -3   4  13      677.82      580.48     27.82 o 
  -2   4  13       47.69       59.33      9.80 o 
  -1   4  13     3084.96     3078.30     87.71 o 
   0   4  13      305.21      317.60     20.24 o 
   1   4  13     1573.16     1527.44     34.55 o 
   2   4  13      467.91      534.67     18.27 o 
   3   4  13      155.35      161.00     11.93 o 
   4   4  13      193.99      230.65     14.74 o 
   5   4  13     1423.46     1428.13     36.44 o 
   6   4  13      619.73      530.26     32.97 o 
   7   4  13      641.65      705.67     30.10 o 
   8   4  13      509.04      384.86     23.31 o 
   9   4  13       14.94       45.35     14.44 o 
  10   4  13        0.03      -10.00     22.77 o 
 -18   5  13      192.03      260.85     34.65 o 
 -17   5  13       43.77       64.60     21.02 o 
 -16   5  13        0.46        0.50     17.03 o 
 -15   5  13        1.68      -28.27     28.27 o 
 -14   5  13      558.40      532.92     38.58 o 
 -13   5  13      163.10      185.67     18.95 o 
 -12   5  13        2.23       -7.65     10.00 o 
 -11   5  13       28.88       -0.24     14.41 o 
 -10   5  13       42.02       40.19      7.57 o 
  -9   5  13      955.67      808.56     19.40 o 
  -8   5  13        7.87        2.91      6.39 o 
  -7   5  13        4.00        3.71      4.84 o 
  -6   5  13        1.15        4.11      9.63 o 
  -5   5  13      117.46      101.58     14.49 o 
  -4   5  13       15.81       -9.85      9.85 o 
  -3   5  13      168.82      187.20     15.15 o 
  -2   5  13       22.65       38.96     10.10 o 
  -1   5  13      117.00      111.97     14.44 o 
   0   5  13     2491.37     2417.49     64.32 o 
   1   5  13        6.73       18.36      6.49 o 
   2   5  13      598.91      558.70     22.30 o 
   3   5  13       14.77       -2.95     14.99 o 
   4   5  13        0.71       -4.39     11.35 o 
   5   5  13      908.29     1003.10     31.22 o 
   6   5  13      313.04      286.15     20.02 o 
   7   5  13     1170.42     1213.06     36.88 o 
   8   5  13      136.00      115.25     16.58 o 
   9   5  13      229.24      253.14     25.28 o 
  10   5  13        1.12      -13.15     13.15 o 
 -17   6  13       14.13        7.87     18.30 o 
 -16   6  13      288.30      324.17     39.66 o 
 -15   6  13       52.14       57.38     17.23 o 
 -14   6  13      441.43      384.64     26.29 o 
 -13   6  13       82.57       87.84     15.65 o 
 -12   6  13      292.08      290.28     24.15 o 
 -11   6  13       53.28       54.45      9.91 o 
 -10   6  13      803.27      738.25     24.77 o 
  -9   6  13      573.29      533.33     24.99 o 
  -8   6  13      790.04      584.95     20.74 o 
  -7   6  13      155.99      118.99     10.55 o 
  -6   6  13      887.49      869.48     22.72 o 
  -5   6  13      340.32      384.93     13.98 o 
  -4   6  13      194.28      145.11     14.91 o 
  -3   6  13     1086.47     1008.76     35.75 o 
  -2   6  13      101.13       43.95      7.76 o 
  -1   6  13      224.20      164.10     10.39 o 
   0   6  13        2.42       16.16      6.76 o 
   1   6  13      185.56      160.13     14.48 o 
   2   6  13       84.66       68.44     12.05 o 
   3   6  13        0.57       -3.36     10.25 o 
   4   6  13       24.82       20.36     10.20 o 
   5   6  13       29.07       28.37     11.38 o 
   6   6  13       41.53       44.38     13.01 o 
   7   6  13       35.87       46.36     13.13 o 
   8   6  13      112.33      127.83     22.18 o 
   9   6  13       58.21       90.88     17.48 o 
 -16   7  13       69.20       57.42     21.76 o 
 -15   7  13       65.95       51.88     16.76 o 
 -14   7  13        0.24       -5.44     18.06 o 
 -13   7  13      161.95      120.96     18.10 o 
 -12   7  13        4.78       -5.99     10.45 o 
 -11   7  13      194.27      219.00     17.15 o 
 -10   7  13       24.84       18.55      7.94 o 
  -9   7  13      623.01      530.68     22.08 o 
  -8   7  13        1.51       -0.59      8.40 o 
  -7   7  13       12.60       14.18      8.18 o 
  -6   7  13       44.65       53.83      8.49 o 
  -5   7  13      695.79      682.48     20.74 o 
  -4   7  13      142.65      146.59     10.68 o 
  -3   7  13        1.23       -4.55      6.35 o 
  -2   7  13      372.79      292.69     20.79 o 
  -1   7  13        4.44       -4.08      6.25 o 
   0   7  13        6.32       25.14      8.90 o 
   1   7  13       14.16        8.34      8.43 o 
   2   7  13       51.52       42.47     12.37 o 
   3   7  13        7.89        1.92     10.29 o 
   4   7  13        0.15        8.32     10.82 o 
   5   7  13       13.67       42.44     16.65 o 
   6   7  13       52.52       12.17     12.03 o 
   7   7  13       13.80       21.67     13.39 o 
   8   7  13      392.22      430.45     31.14 o 
 -15   8  13        4.71       20.05     17.09 o 
 -14   8  13        0.52       -5.21     13.32 o 
 -13   8  13      262.14      222.49     19.37 o 
 -12   8  13      486.88      470.65     25.57 o 
 -11   8  13        4.25        0.86     11.52 o 
 -10   8  13       85.40       61.93     12.86 o 
  -9   8  13      222.28      192.04     17.77 o 
  -8   8  13       20.90        9.54     10.33 o 
  -7   8  13        0.76       -8.22      8.22 o 
  -6   8  13      405.10      380.14     22.06 o 
  -5   8  13       11.34       12.47      9.30 o 
  -4   8  13       35.57       38.48     12.90 o 
  -3   8  13       28.05        9.21      8.22 o 
  -2   8  13        3.24       -3.63      7.90 o 
  -1   8  13      591.12      637.60     22.45 o 
   0   8  13        0.68       25.38     13.29 o 
   1   8  13      134.41      194.90     16.44 o 
   2   8  13       96.09       90.18     20.18 o 
   3   8  13      251.76      266.46     19.50 o 
   4   8  13       19.87       25.91     12.45 o 
   5   8  13      302.09      244.41     20.63 o 
   6   8  13      748.23      784.76     33.50 o 
   7   8  13        9.66        4.66     13.26 o 
 -13   9  13      543.27      601.64     30.53 o 
 -12   9  13       25.86       18.98     13.41 o 
 -11   9  13     1085.01     1126.55     36.72 o 
 -10   9  13       36.14       24.67     11.76 o 
  -9   9  13     1913.56     1923.92     41.73 o 
  -8   9  13       37.97       28.23     10.39 o 
  -7   9  13       97.07       70.76     12.48 o 
  -6   9  13       47.22       69.81     11.08 o 
  -5   9  13       39.74       53.05     10.31 o 
  -4   9  13      208.81      214.98     15.88 o 
  -3   9  13      198.59      194.52     15.18 o 
  -2   9  13      180.30      239.51     16.33 o 
  -1   9  13      333.34      374.09     20.01 o 
   0   9  13      590.16      658.56     48.29 o 
   1   9  13      167.55      152.76     16.46 o 
   2   9  13       12.78      -12.72     18.06 o 
   3   9  13      594.79      610.77     29.25 o 
   4   9  13      126.15       94.45     16.50 o 
   5   9  13        0.43       22.28     14.17 o 
 -11  10  13        9.41       -6.55     11.28 o 
 -10  10  13      447.26      455.58     23.42 o 
  -9  10  13       93.97      109.95     19.37 o 
  -8  10  13      490.24      575.47     25.75 o 
  -7  10  13      135.07      163.17     15.49 o 
  -6  10  13       18.08       21.47     10.88 o 
  -5  10  13        0.16        9.90     10.29 o 
  -4  10  13      857.24      862.11     29.38 o 
  -3  10  13      110.22      150.25     15.74 o 
  -2  10  13      512.39      416.45     22.44 o 
  -1  10  13     1112.55     1118.17     33.43 o 
   0  10  13        2.64        2.69     12.36 o 
   1  10  13       93.07      121.92     16.88 o 
   2  10  13      355.79      466.50     27.20 o 
   3  10  13       12.11        3.21     19.02 o 
  -8  11  13      262.54      212.55     19.42 o 
  -7  11  13       19.42       58.05     13.31 o 
  -6  11  13       56.54       62.99     20.43 o 
  -5  11  13      137.15      112.02     14.59 o 
  -4  11  13       25.44       28.20     13.14 o 
  -3  11  13       37.47       15.25     13.09 o 
  -2  11  13       22.12       11.50     12.18 o 
  -1  11  13       40.52       38.17     13.72 o 
   0  11  13      195.39      220.38     21.49 o 
 -19   0  14      209.43      274.45     42.85 o 
 -18   0  14       56.19       58.35     29.18 o 
 -17   0  14      345.17      407.57     47.41 o 
 -16   0  14      114.20       60.18     26.44 o 
 -15   0  14       10.10       20.06     20.97 o 
 -14   0  14       34.13       86.62     25.53 o 
 -13   0  14      214.19      323.68     36.47 o 
 -12   0  14     6396.71     6400.02    146.29 o 
 -11   0  14      112.72      102.26     10.56 o 
 -10   0  14     3896.80     3519.85     66.99 o 
  -9   0  14     2067.49     2021.21     57.77 o 
  -8   0  14      569.20      536.63     15.36 o 
  -7   0  14      183.10      184.94      5.62 o 
  -6   0  14     2406.93     2726.76     75.40 o 
  -5   0  14     6125.87     6459.06    153.38 o 
  -4   0  14      155.97      173.94     18.05 o 
  -3   0  14     7853.48     8802.34    288.12 o 
  -2   0  14       41.72       59.27     18.24 o 
  -1   0  14       40.26       18.24     14.59 o 
   1   0  14     3156.96     2968.76     88.44 o 
   2   0  14       91.11       41.94     10.94 o 
   3   0  14     5089.05     4916.32    145.88 o 
   4   0  14       30.25       35.56     14.59 o 
   5   0  14     1254.57     1422.38     58.35 o 
   6   0  14      269.48      228.86     27.35 o 
   7   0  14      322.80      341.01     34.65 o 
   8   0  14        0.96      -10.94     16.41 o 
   9   0  14      284.15      297.24     35.56 o 
  10   0  14      838.87     1024.84     61.09 o 
  11   0  14       73.70       45.59     26.44 o 
 -19   1  14      310.61      338.27     34.15 o 
 -18   1  14     2347.49     2293.00     76.65 o 
 -17   1  14      811.51      775.61     41.40 o 
 -16   1  14      453.74      464.52     67.47 o 
 -15   1  14        5.85      -11.01     11.01 o 
 -14   1  14      101.25       82.64     13.46 o 
 -13   1  14      576.73      621.03     24.93 o 
 -12   1  14      113.41      110.41     10.30 o 
 -11   1  14     5746.48     5968.61     78.68 o 
 -10   1  14      430.87      396.79     12.18 o 
  -9   1  14        0.22       -2.44      5.44 o 
  -8   1  14      114.67      140.12      5.11 o 
  -7   1  14       75.23       95.19      5.92 o 
  -6   1  14     3167.99     3234.45     41.35 o 
  -5   1  14     1531.50     1518.79     24.47 o 
  -4   1  14     8565.16     8623.64    117.42 o 
  -3   1  14     6489.99     6627.86     91.93 o 
  -2   1  14     3721.56     4027.20     63.97 o 
  -1   1  14        2.68        0.41      4.06 o 
   0   1  14       44.18       54.58      7.04 o 
   1   1  14      561.85      486.78     13.77 o 
   2   1  14     1818.85     1804.63     36.30 o 
   3   1  14     2632.97     2510.00     49.02 o 
   4   1  14    11368.78    11389.53    188.05 o 
   5   1  14      660.52      628.25     22.23 o 
   6   1  14      182.30      171.95     14.34 o 
   7   1  14       43.30       30.07     10.87 o 
   8   1  14       73.14       62.34     19.21 o 
   9   1  14      129.53      113.43     19.60 o 
  10   1  14      204.59      203.40     31.46 o 
  11   1  14      959.58     1002.57     45.13 o 
 -19   2  14        1.78      -14.59     28.27 o 
 -18   2  14       42.65      127.65     34.65 o 
 -17   2  14        0.03        9.90     17.03 o 
 -16   2  14       48.72       28.35     14.16 o 
 -15   2  14      149.90      140.79     16.13 o 
 -14   2  14        2.28        8.73     13.63 o 
 -13   2  14       65.63       68.62     11.99 o 
 -12   2  14      166.47      212.82     12.08 o 
 -11   2  14       37.71       29.14      8.11 o 
 -10   2  14       53.03       67.65      7.75 o 
  -9   2  14      382.78      368.98     10.60 o 
  -8   2  14       10.66       19.70      7.55 o 
  -7   2  14      310.87      279.10     14.03 o 
  -6   2  14      737.86      770.56     19.50 o 
  -5   2  14      510.81      510.68     17.41 o 
  -4   2  14     1045.48     1132.24     22.45 o 
  -3   2  14     1917.15     1934.54     32.77 o 
  -2   2  14       84.00       91.57      7.86 o 
  -1   2  14       73.19       46.09      8.96 o 
   0   2  14       64.05       50.60      7.37 o 
   1   2  14      260.58      238.19     12.63 o 
   2   2  14      180.21      192.23     10.71 o 
   3   2  14      314.81      294.43     14.49 o 
   4   2  14      158.15      240.93     14.60 o 
   5   2  14       14.37        9.70      8.55 o 
   6   2  14       36.13       37.63     10.29 o 
   7   2  14       52.32       28.92     11.17 o 
   8   2  14        0.16       14.73     10.97 o 
   9   2  14        3.61        0.64     11.40 o 
  10   2  14      251.18      216.58     24.39 o 
 -18   3  14       17.39       18.88     35.56 o 
 -17   3  14       17.17        0.89     20.52 o 
 -16   3  14      367.37      336.79     35.10 o 
 -15   3  14      307.22      360.20     31.00 o 
 -14   3  14      105.49      124.48     14.30 o 
 -13   3  14      214.35      229.31     17.50 o 
 -12   3  14       81.07       78.31      8.74 o 
 -11   3  14       41.85       46.81      6.92 o 
 -10   3  14       98.43      109.39      7.75 o 
  -9   3  14      405.98      427.39     10.98 o 
  -8   3  14        6.00       17.34      7.64 o 
  -7   3  14       19.65       28.88      9.25 o 
  -6   3  14       32.39       17.56      8.59 o 
  -5   3  14      109.20       84.45     10.83 o 
  -4   3  14      141.06      174.51     14.27 o 
  -3   3  14      241.75      341.66     21.41 o 
  -2   3  14       63.94       65.07     11.73 o 
  -1   3  14      139.40      142.37     13.49 o 
   0   3  14       54.48       47.44      7.51 o 
   1   3  14      722.44      710.75     20.77 o 
   2   3  14       48.22       30.57      6.92 o 
   3   3  14      422.55      444.80     24.10 o 
   4   3  14     2082.68     1923.18     42.68 o 
   5   3  14       36.98       37.80      9.91 o 
   6   3  14       10.63        5.68      9.66 o 
   7   3  14        5.88        7.24     10.82 o 
   8   3  14        7.73       -9.47     12.17 o 
   9   3  14       10.47       12.10     12.55 o 
  10   3  14        8.88        6.03     12.85 o 
 -18   4  14       33.47       10.25     18.40 o 
 -17   4  14      234.91      198.03     40.57 o 
 -16   4  14      113.93      114.26     21.59 o 
 -15   4  14      260.16      210.57     23.41 o 
 -14   4  14       51.32       45.78     14.13 o 
 -13   4  14      430.34      427.72     24.64 o 
 -12   4  14     1060.40      956.01     26.44 o 
 -11   4  14       10.88        7.87      6.72 o 
 -10   4  14     1515.74     1472.77     27.49 o 
  -9   4  14      108.09      106.20      7.25 o 
  -8   4  14      401.16      433.12     13.50 o 
  -7   4  14        7.86        4.32      9.73 o 
  -6   4  14     7146.96     7237.17    156.11 o 
  -5   4  14     3508.90     3617.52     77.86 o 
  -4   4  14      265.80      223.80     22.23 o 
  -3   4  14      320.89      240.03     20.15 o 
  -2   4  14       39.00       44.62      9.68 o 
  -1   4  14        0.89        5.47      9.03 o 
   0   4  14       33.82       44.68     11.61 o 
   1   4  14      767.70      700.38     27.97 o 
   2   4  14      374.24      407.41     16.29 o 
   3   4  14       58.84       32.47      8.62 o 
   4   4  14        2.05        9.11      9.45 o 
   5   4  14       31.81       15.24      9.29 o 
   6   4  14      178.48      166.21     15.50 o 
   7   4  14       65.50       62.01     13.43 o 
   8   4  14      164.36      139.66     16.74 o 
   9   4  14      166.47      159.44     26.62 o 
  10   4  14        0.49        1.35     12.86 o 
 -17   5  14       50.30      100.69     22.93 o 
 -16   5  14      139.26      131.75     39.66 o 
 -15   5  14        8.63       28.60     15.26 o 
 -14   5  14      162.30      151.52     18.67 o 
 -13   5  14     1268.69     1123.34     37.87 o 
 -12   5  14       23.88       16.44      9.15 o 
 -11   5  14     1672.15     1469.24     30.11 o 
 -10   5  14       18.45       12.00      6.28 o 
  -9   5  14        6.22       -4.20     10.92 o 
  -8   5  14      175.21      212.74     13.56 o 
  -7   5  14      249.66      230.12     18.53 o 
  -6   5  14        0.10        8.94     10.93 o 
  -5   5  14       47.47       77.90     13.33 o 
  -4   5  14      918.52      837.86     35.67 o 
  -3   5  14     1081.16     1211.28     35.13 o 
  -2   5  14      256.85      270.62     17.43 o 
  -1   5  14      228.53      190.41     15.78 o 
   0   5  14      176.32      145.34     16.87 o 
   1   5  14      301.40      282.78     21.09 o 
   2   5  14      107.33      102.16     10.51 o 
   3   5  14       79.33       79.56     19.40 o 
   4   5  14     1137.25      964.44     33.79 o 
   5   5  14      134.07      126.10     14.42 o 
   6   5  14       18.92       27.45     11.06 o 
   7   5  14      786.50      784.63     30.66 o 
   8   5  14      487.97      412.17     25.34 o 
   9   5  14        0.10       -3.00     12.87 o 
 -17   6  14        5.92       -9.12     18.17 o 
 -16   6  14       28.33       15.89     18.64 o 
 -15   6  14      126.01      134.75     25.83 o 
 -14   6  14       89.08      101.40     21.01 o 
 -13   6  14     1078.21     1005.81     37.58 o 
 -12   6  14     1072.61     1094.18     32.30 o 
 -11   6  14        6.68        8.79      7.22 o 
 -10   6  14      498.52      474.19     16.55 o 
  -9   6  14      155.10      128.37     12.58 o 
  -8   6  14      232.15      184.50     12.67 o 
  -7   6  14       37.35       52.39     16.32 o 
  -6   6  14     5932.05     6064.00     99.08 o 
  -5   6  14     2764.26     2573.33     63.74 o 
  -4   6  14      117.38      132.80     18.77 o 
  -3   6  14     1453.55     1577.07     41.97 o 
  -2   6  14        0.04       -3.69     10.12 o 
  -1   6  14      334.96      399.42     26.19 o 
   0   6  14       59.02       80.18     11.59 o 
   1   6  14      352.98      304.58     15.98 o 
   2   6  14     1252.92     1173.33     36.07 o 
   3   6  14      313.71      330.89     18.83 o 
   4   6  14      365.62      311.72     19.74 o 
   5   6  14      251.25      340.62     25.45 o 
   6   6  14      702.91      740.61     29.64 o 
   7   6  14      594.39      648.60     29.64 o 
   8   6  14      203.72      246.40     21.60 o 
 -16   7  14      170.97      174.70     25.97 o 
 -15   7  14        0.13        5.81     15.54 o 
 -14   7  14        3.03       26.98     15.35 o 
 -13   7  14      255.79      264.22     19.97 o 
 -12   7  14       16.36       19.88     11.87 o 
 -11   7  14      311.40      357.15     20.88 o 
 -10   7  14        1.06        8.96      9.69 o 
  -9   7  14       11.38       -3.30      9.29 o 
  -8   7  14      287.33      285.20     16.82 o 
  -7   7  14       34.58       15.97      8.37 o 
  -6   7  14      139.40      202.11     12.13 o 
  -5   7  14       32.65       48.71      7.46 o 
  -4   7  14      597.68      630.31     28.22 o 
  -3   7  14        3.04       -9.08      9.08 o 
  -2   7  14      474.49      404.30     15.87 o 
  -1   7  14      153.33      190.08     12.63 o 
   0   7  14        5.08       -0.13      8.43 o 
   1   7  14      106.65      121.68     12.71 o 
   2   7  14       16.88       13.01      9.48 o 
   3   7  14      120.53      104.18     14.02 o 
   4   7  14      287.97      354.82     27.26 o 
   5   7  14      282.29      259.45     32.79 o 
   6   7  14        0.37      -11.50     11.50 o 
   7   7  14      962.13     1067.63     37.66 o 
 -14   8  14       13.88       -1.99     23.56 o 
 -13   8  14       57.18       44.59     14.69 o 
 -12   8  14      681.41      680.43     29.16 o 
 -11   8  14       90.93       66.21     13.65 o 
 -10   8  14       73.46       96.20     14.33 o 
  -9   8  14      245.33      268.28     18.68 o 
  -8   8  14      186.25      172.61     13.63 o 
  -7   8  14       74.24       45.54     12.31 o 
  -6   8  14     1892.10     1623.68     34.61 o 
  -5   8  14     1034.70     1114.05     37.73 o 
  -4   8  14      278.33      339.27     21.98 o 
  -3   8  14      385.00      355.85     17.25 o 
  -2   8  14        7.07       16.21      8.47 o 
  -1   8  14      172.46      148.99     13.09 o 
   0   8  14       75.93       44.49     10.99 o 
   1   8  14     1187.00     1033.99     32.37 o 
   2   8  14       25.94       21.45     11.37 o 
   3   8  14      773.59      746.66     33.76 o 
   4   8  14      227.01      282.82     21.43 o 
   5   8  14       21.54       27.21     13.49 o 
   6   8  14      170.28      173.41     19.55 o 
 -13   9  14       36.63        9.34     18.36 o 
 -12   9  14        0.31        2.53     12.78 o 
 -11   9  14      250.37      273.56     21.13 o 
 -10   9  14       16.80       14.30     11.11 o 
  -9   9  14      123.01      104.87     15.50 o 
  -8   9  14       72.49       64.24     11.82 o 
  -7   9  14      110.65      151.20     14.09 o 
  -6   9  14      516.76      459.39     20.75 o 
  -5   9  14      576.62      592.14     26.66 o 
  -4   9  14      475.97      463.92     21.54 o 
  -3   9  14        7.09       -8.96      9.17 o 
  -2   9  14       18.43       17.79     10.08 o 
  -1   9  14      138.23      152.14     18.56 o 
   0   9  14      424.81      368.02     25.44 o 
   1   9  14       20.79        9.17     17.20 o 
   2   9  14      258.01      245.44     19.95 o 
   3   9  14       19.48       18.38     13.16 o 
   4   9  14        9.47       33.89     14.46 o 
 -10  10  14       98.32       70.30     13.71 o 
  -9  10  14        4.14      -10.55     10.76 o 
  -8  10  14        0.49       -3.94     10.28 o 
  -7  10  14      230.51      266.16     18.59 o 
  -6  10  14       43.17       43.09     11.76 o 
  -5  10  14      167.36      191.87     15.93 o 
  -4  10  14        2.62       -5.08     12.24 o 
  -3  10  14       33.42       23.79     11.59 o 
  -2  10  14       15.53       10.05     10.90 o 
  -1  10  14      188.64      231.83     18.17 o 
   0  10  14       72.85       56.54     14.70 o 
   1  10  14      123.03      148.28     17.96 o 
   2  10  14       81.39       87.89     16.55 o 
  -5  11  14      148.82      160.14     17.35 o 
  -4  11  14       66.32       68.45     14.61 o 
  -3  11  14      797.51      824.96     35.99 o 
 -19   1  15        2.34       36.47     29.18 o 
 -18   1  15      188.72      162.86     25.31 o 
 -17   1  15       22.04       21.59     18.37 o 
 -16   1  15        8.47       -0.84     16.08 o 
 -15   1  15      326.62      397.13     30.93 o 
 -14   1  15      425.27      424.13     23.63 o 
 -13   1  15      748.86      713.72     26.71 o 
 -12   1  15      190.37      123.93     10.68 o 
 -11   1  15      497.89      506.33     17.60 o 
 -10   1  15        7.72       23.27      5.39 o 
  -9   1  15      308.56      294.59      7.92 o 
  -8   1  15      638.55      586.97     10.73 o 
  -7   1  15     6995.51     6866.19     89.87 o 
  -6   1  15     1833.19     1854.95     26.33 o 
  -5   1  15      455.67      461.60     11.94 o 
  -4   1  15     2087.83     1788.85     29.66 o 
  -3   1  15       75.52       94.52      9.43 o 
  -2   1  15      499.84      670.48     19.35 o 
  -1   1  15      172.00      130.63     11.30 o 
   0   1  15     3637.22     3522.49     64.93 o 
   1   1  15       52.12      106.36     12.39 o 
   2   1  15     1479.74     1382.76     30.34 o 
   3   1  15      797.66      933.55     25.12 o 
   4   1  15      149.63      108.32     11.35 o 
   5   1  15      101.95      104.53     12.08 o 
   6   1  15      281.40      377.81     25.44 o 
   7   1  15       27.95       56.69     11.88 o 
   8   1  15        1.97       -1.85     13.21 o 
   9   1  15      104.43      123.87     19.99 o 
  10   1  15        8.41       41.76     18.02 o 
 -18   2  15        1.14       17.32     30.09 o 
 -17   2  15      274.53      240.49     26.51 o 
 -16   2  15      992.56      949.28     54.77 o 
 -15   2  15      111.82      162.76     16.72 o 
 -14   2  15     2817.60     2848.38     63.85 o 
 -13   2  15      121.97      119.90     13.72 o 
 -12   2  15     3101.06     2875.98     48.18 o 
 -11   2  15       61.25       78.32      7.92 o 
 -10   2  15      756.21      640.99     15.37 o 
  -9   2  15      151.36      143.82      9.04 o 
  -8   2  15      796.46      880.12     24.63 o 
  -7   2  15      960.18      992.03     26.03 o 
  -6   2  15     4871.62     4832.74     95.39 o 
  -5   2  15     3651.21     3593.83     64.39 o 
  -4   2  15      404.62      424.39     16.18 o 
  -3   2  15     2465.66     2493.60     47.64 o 
  -2   2  15      272.50      282.46     16.86 o 
  -1   2  15     2197.51     1974.30     41.76 o 
   0   2  15        1.27       -4.61      6.13 o 
   1   2  15     2547.17     2391.53     39.85 o 
   2   2  15     2478.26     2315.12     45.47 o 
   3   2  15      575.59      549.68     19.18 o 
   4   2  15      101.54       70.03     10.45 o 
   5   2  15       17.29        3.74      9.12 o 
   6   2  15      166.19      172.33     20.42 o 
   7   2  15        0.70       15.78     11.03 o 
   8   2  15      392.89      423.55     25.04 o 
   9   2  15       19.86       37.25     14.58 o 
 -18   3  15      217.80      231.62     28.67 o 
 -17   3  15      171.33      193.03     24.93 o 
 -16   3  15        1.25        1.31     15.11 o 
 -15   3  15     1038.23      966.24     58.35 o 
 -14   3  15      833.16      800.44     41.03 o 
 -13   3  15     2824.11     2681.48     54.13 o 
 -12   3  15      132.98      153.26     19.05 o 
 -11   3  15      528.46      450.76     19.57 o 
 -10   3  15      339.45      293.56     14.74 o 
  -9   3  15        2.26        1.84      4.42 o 
  -8   3  15     1000.44     1067.50     28.01 o 
  -7   3  15     7592.00     7646.14    145.18 o 
  -6   3  15      779.17      812.96     27.96 o 
  -5   3  15      130.44      121.54     13.46 o 
  -4   3  15     3350.95     3259.99     69.97 o 
  -3   3  15       10.23       -3.28      9.10 o 
  -2   3  15      202.12      261.68     24.62 o 
  -1   3  15       27.92        0.76      6.40 o 
   0   3  15     1997.37     1730.91     47.01 o 
   1   3  15      246.68      190.82      9.16 o 
   2   3  15     1189.61     1226.91     29.09 o 
   3   3  15     2649.89     2380.29     64.60 o 
   4   3  15      892.90     1007.99     28.82 o 
   5   3  15      844.68      957.16     29.35 o 
   6   3  15        4.54       -5.78      9.52 o 
   7   3  15      134.67      128.97     17.07 o 
   8   3  15      123.35      104.60     15.88 o 
   9   3  15      550.98      552.46     29.01 o 
 -18   4  15      130.64      152.99     30.54 o 
 -17   4  15     1408.78     1404.15     75.22 o 
 -16   4  15     1529.68     1622.97     58.71 o 
 -15   4  15        4.99      -14.07     14.07 o 
 -14   4  15     2321.02     2300.32     59.11 o 
 -13   4  15       59.27       64.53     13.88 o 
 -12   4  15       80.74       90.65     10.27 o 
 -11   4  15       16.53        3.48      6.07 o 
 -10   4  15     1132.06     1103.85     20.40 o 
  -9   4  15      571.42      568.18     31.36 o 
  -8   4  15      752.96      716.37     28.81 o 
  -7   4  15     1703.64     1806.85     48.16 o 
  -6   4  15      710.75      626.30     26.51 o 
  -5   4  15      652.64      670.81     32.18 o 
  -4   4  15       13.59       17.69     13.02 o 
  -3   4  15     1455.78     1289.97     44.46 o 
  -2   4  15       34.86       34.87      9.48 o 
  -1   4  15       53.46       65.78     12.56 o 
   0   4  15        5.28        0.88      9.98 o 
   1   4  15     1132.24     1186.98     27.53 o 
   2   4  15      893.36      967.45     32.65 o 
   3   4  15     1585.94     1632.68     38.48 o 
   4   4  15     1976.71     2101.61     47.13 o 
   5   4  15      851.92      791.32     32.64 o 
   6   4  15      391.94      407.15     30.40 o 
   7   4  15        4.24       -1.78     12.24 o 
   8   4  15      378.03      376.21     23.79 o 
   9   4  15        0.77        4.33     12.87 o 
 -17   5  15      443.80      487.13     36.92 o 
 -16   5  15      285.42      335.67     30.87 o 
 -15   5  15     1134.01     1279.32     44.62 o 
 -14   5  15       80.07       83.01     16.10 o 
 -13   5  15      155.12      181.13     18.34 o 
 -12   5  15        6.21       -6.86      6.86 o 
 -11   5  15      821.37      776.26     21.39 o 
 -10   5  15       32.96       38.19      8.74 o 
  -9   5  15      419.96      447.39     17.24 o 
  -8   5  15       93.68       67.21      7.03 o 
  -7   5  15     1657.73     1716.30     48.20 o 
  -6   5  15      107.75       74.71     14.17 o 
  -5   5  15        0.28       -9.76      9.76 o 
  -4   5  15      222.56      277.85     24.62 o 
  -3   5  15       26.89        0.43     11.28 o 
  -2   5  15      273.31      301.09     19.94 o 
  -1   5  15       91.12       51.26     12.85 o 
   0   5  15        2.48        5.42     17.32 o 
   1   5  15        1.31       -1.49      8.73 o 
   2   5  15      462.78      511.28     21.22 o 
   3   5  15     1216.72     1273.09     51.73 o 
   4   5  15      478.08      404.11     21.29 o 
   5   5  15      899.86      840.43     29.25 o 
   6   5  15      208.21      162.39     18.46 o 
   7   5  15        6.30        0.53     11.90 o 
   8   5  15       20.52       15.54     18.26 o 
 -16   6  15      286.17      208.18     27.78 o 
 -15   6  15        6.53       24.87     14.98 o 
 -14   6  15      381.04      323.72     24.85 o 
 -13   6  15       52.60       50.66     12.46 o 
 -12   6  15       51.08       55.99      8.90 o 
 -11   6  15       27.83       19.74      7.50 o 
 -10   6  15        6.17       12.25      9.52 o 
  -9   6  15      161.18      183.74     19.09 o 
  -8   6  15       99.57       99.67     10.34 o 
  -7   6  15        0.36       -0.89      9.74 o 
  -6   6  15      866.53      680.02     49.60 o 
  -5   6  15      110.87       70.01     15.13 o 
  -4   6  15       20.24       -2.36      9.97 o 
  -3   6  15        8.39        0.10      9.59 o 
  -2   6  15        0.02        2.70     13.12 o 
  -1   6  15      258.53      332.37     13.74 o 
   0   6  15        4.80        6.86      6.99 o 
   1   6  15      284.84      271.46     15.55 o 
   2   6  15        0.01        2.46      8.56 o 
   3   6  15      116.27      100.18     13.08 o 
   4   6  15      123.41      108.97     19.88 o 
   5   6  15        0.46        5.89     13.22 o 
   6   6  15        3.28      -11.52     11.52 o 
   7   6  15       14.80        2.71     12.47 o 
 -15   7  15        1.11        5.33     13.19 o 
 -14   7  15       30.68       21.07     17.50 o 
 -13   7  15      229.77      296.37     21.32 o 
 -12   7  15       27.93       27.82     11.94 o 
 -11   7  15        0.02        8.49     10.10 o 
 -10   7  15      380.02      392.31     20.71 o 
  -9   7  15      296.72      228.06     15.92 o 
  -8   7  15      194.74      156.55     13.58 o 
  -7   7  15        0.71       13.85      9.34 o 
  -6   7  15      404.36      417.00     15.87 o 
  -5   7  15      292.55      295.39     13.27 o 
  -4   7  15        2.85       -1.08      7.45 o 
  -3   7  15        0.72       -1.85      6.19 o 
  -2   7  15      448.49      463.65     34.09 o 
  -1   7  15      638.04      671.05     32.88 o 
   0   7  15       60.85      101.29     11.35 o 
   1   7  15       10.64        0.71      9.18 o 
   2   7  15        5.98        4.25      9.73 o 
   3   7  15        1.68       -1.99     10.38 o 
   4   7  15      486.09      476.75     25.29 o 
   5   7  15        2.33       10.51     12.28 o 
   6   7  15       74.85       58.30     22.58 o 
 -14   8  15      175.91      109.85     19.02 o 
 -13   8  15       12.57       11.47     13.69 o 
 -12   8  15       35.73       26.51     12.89 o 
 -11   8  15      223.51      227.13     18.61 o 
 -10   8  15      355.97      343.90     21.14 o 
  -9   8  15      135.45      132.26     14.14 o 
  -8   8  15      175.67      189.56     14.27 o 
  -7   8  15       37.78       48.93      9.90 o 
  -6   8  15       21.93       20.97      9.04 o 
  -5   8  15       89.17       84.43     10.57 o 
  -4   8  15       11.87       21.96      9.13 o 
  -3   8  15      665.35      695.88     41.72 o 
  -2   8  15      463.65      431.00     19.09 o 
  -1   8  15      376.48      420.27     25.42 o 
   0   8  15      108.82       77.03     12.80 o 
   1   8  15        2.60       -4.81     10.25 o 
   2   8  15      168.02      212.43     18.02 o 
   3   8  15      360.82      391.73     23.59 o 
   4   8  15      528.51      520.95     28.03 o 
   5   8  15      551.17      594.96     30.18 o 
 -12   9  15      128.01      140.89     18.27 o 
 -11   9  15       72.96       57.70     14.94 o 
 -10   9  15      131.95      151.59     15.32 o 
  -9   9  15       39.86       27.43     12.41 o 
  -8   9  15      763.76      831.69     31.01 o 
  -7   9  15      586.24      538.86     26.62 o 
  -6   9  15      549.74      596.79     23.06 o 
  -5   9  15        6.98        6.39     18.69 o 
  -4   9  15     1032.19     1170.44     32.67 o 
  -3   9  15        5.90        3.42      9.93 o 
  -2   9  15      196.21      200.82     15.94 o 
  -1   9  15      120.06      104.75     14.89 o 
   0   9  15      102.25      160.88     16.66 o 
   1   9  15      141.15      186.92     18.09 o 
   2   9  15      684.32      630.93     29.75 o 
   3   9  15      680.69      696.91     31.85 o 
  -9  10  15        1.24       -2.74     11.50 o 
  -8  10  15      658.08      701.25     32.27 o 
  -7  10  15      620.10      642.90     38.14 o 
  -6  10  15      220.96      256.82     18.51 o 
  -5  10  15      352.97      366.38     20.17 o 
  -4  10  15      160.47      131.89     18.82 o 
  -3  10  15      266.33      288.20     19.48 o 
  -2  10  15        2.67        1.49     11.08 o 
  -1  10  15       17.29        8.92     12.92 o 
   0  10  15        0.02      -12.27     12.27 o 
 -18   0  16      948.41     1152.49     74.77 o 
 -17   0  16      584.88      625.48     58.35 o 
 -16   0  16     2045.19     1816.27     91.18 o 
 -15   0  16      432.48      351.04     42.85 o 
 -14   0  16     5168.80     5319.33    190.56 o 
 -13   0  16        0.98        9.12     20.06 o 
 -12   0  16      281.44      310.20     21.76 o 
 -11   0  16      818.00      866.73     31.87 o 
 -10   0  16     4267.47     4373.87     64.09 o 
  -9   0  16     4399.80     4599.09     65.74 o 
  -8   0  16     3863.70     3866.63     54.77 o 
  -7   0  16     7559.48     7638.99    136.30 o 
  -6   0  16     2660.96     2692.03     82.06 o 
  -5   0  16       34.96       25.96     12.85 o 
  -4   0  16     1214.75     1595.62     73.85 o 
  -3   0  16     1813.97     1687.71     76.59 o 
  -2   0  16       37.68       72.94     20.06 o 
  -1   0  16     3297.76     3349.88    125.83 o 
   0   0  16       17.84       56.53     10.03 o 
   1   0  16     1217.66     1280.14     46.50 o 
   2   0  16       67.05       64.74     14.59 o 
   3   0  16     1135.08      961.02     44.68 o 
   4   0  16       33.63       50.15     16.41 o 
   5   0  16      240.76      156.83     23.71 o 
   6   0  16       39.11       41.03     18.24 o 
   7   0  16       89.11       84.80     23.71 o 
   8   0  16        0.34      -17.32     17.32 o 
   9   0  16        9.30      -20.06     20.06 o 
 -18   1  16        2.02       -7.47     26.90 o 
 -17   1  16       15.61        9.28     18.66 o 
 -16   1  16      298.03      241.01     27.06 o 
 -15   1  16     2490.82     2469.00     77.24 o 
 -14   1  16        0.05       17.92     11.40 o 
 -13   1  16     1275.52     1163.89     56.41 o 
 -12   1  16       41.06       42.23      8.28 o 
 -11   1  16        5.67       -6.10      7.41 o 
 -10   1  16        0.04       -3.61      3.61 o 
  -9   1  16     3427.92     3423.82     58.31 o 
  -8   1  16     2958.88     2992.96     44.70 o 
  -7   1  16     2207.54     2181.72     34.22 o 
  -6   1  16     2468.60     2493.78     37.36 o 
  -5   1  16      413.93      398.48     18.69 o 
  -4   1  16      730.55      676.93     17.94 o 
  -3   1  16      461.61      550.87     31.63 o 
  -2   1  16      786.83      817.08     23.02 o 
  -1   1  16      325.21      321.73     16.29 o 
   0   1  16     1588.00     1518.07     33.23 o 
   1   1  16       62.97       47.32      6.40 o 
   2   1  16       51.29       80.53      8.98 o 
   3   1  16      288.99      279.10     14.89 o 
   4   1  16     4281.28     4079.80     76.06 o 
   5   1  16      504.18      475.87     21.20 o 
   6   1  16       23.86       23.80     13.21 o 
   7   1  16       42.27       47.77     14.79 o 
   8   1  16        4.43      -15.50     18.69 o 
   9   1  16      104.80      138.84     20.30 o 
 -18   2  16      164.05      119.44     36.47 o 
 -17   2  16      140.87      140.00     33.28 o 
 -16   2  16      641.33      660.34     38.32 o 
 -15   2  16      221.90      191.41     17.80 o 
 -14   2  16      878.78      889.86     31.21 o 
 -13   2  16       10.52        6.91      7.57 o 
 -12   2  16      140.93      122.93     16.03 o 
 -11   2  16      324.40      315.16     11.49 o 
 -10   2  16      198.67      242.83     10.64 o 
  -9   2  16      406.74      345.56     10.78 o 
  -8   2  16     1254.46     1341.23     31.94 o 
  -7   2  16      533.67      546.25     22.23 o 
  -6   2  16       17.69       15.23      7.94 o 
  -5   2  16        6.69       -4.89      6.22 o 
  -4   2  16       32.10       15.83      6.95 o 
  -3   2  16       75.02       70.96      9.37 o 
  -2   2  16        1.40        7.07      8.21 o 
  -1   2  16       29.74       13.35      6.73 o 
   0   2  16        1.35       11.14      7.01 o 
   1   2  16       57.42       37.70      6.34 o 
   2   2  16       57.71       63.43     11.51 o 
   3   2  16        2.93       -1.19      7.51 o 
   4   2  16       21.60       19.84     10.91 o 
   5   2  16      123.51       70.34     11.65 o 
   6   2  16      137.64       63.47     12.03 o 
   7   2  16       45.48       48.79     13.64 o 
   8   2  16       22.18       17.19     12.25 o 
   9   2  16       50.63       64.45     14.69 o 
 -18   3  16       17.83       16.41     19.56 o 
 -17   3  16       80.15       58.53     19.22 o 
 -16   3  16        0.02       17.90     34.19 o 
 -15   3  16        7.34      -13.32     13.32 o 
 -14   3  16        4.06      -11.85     11.85 o 
 -13   3  16      741.58      668.59     29.29 o 
 -12   3  16      300.83      325.50     13.59 o 
 -11   3  16       11.10        4.22      6.12 o 
 -10   3  16       15.48        9.33      5.86 o 
  -9   3  16       25.05       37.49      7.56 o 
  -8   3  16       10.11       -5.78      8.67 o 
  -7   3  16      116.28       68.58     11.58 o 
  -6   3  16       61.28       46.08     10.48 o 
  -5   3  16       22.13       12.15      8.71 o 
  -4   3  16        1.72        6.66      8.22 o 
  -3   3  16      116.86      103.54     12.58 o 
  -2   3  16      385.52      401.56     20.30 o 
  -1   3  16      197.35      213.13     16.08 o 
   0   3  16      713.12      690.27     27.40 o 
   1   3  16       65.04       80.62      7.50 o 
   2   3  16       41.53       36.33      8.25 o 
   3   3  16      554.48      550.75     20.67 o 
   4   3  16      802.99      898.67     27.75 o 
   5   3  16     1041.93     1047.33     31.71 o 
   6   3  16      140.79      160.12     15.63 o 
   7   3  16       88.57       95.93     14.48 o 
   8   3  16        2.47      -11.40     12.03 o 
 -17   4  16       24.45       56.70     20.59 o 
 -16   4  16       91.13      132.93     22.74 o 
 -15   4  16       26.14       44.28     16.01 o 
 -14   4  16      288.91      307.60     23.07 o 
 -13   4  16       15.78        2.83     15.50 o 
 -12   4  16      360.08      306.71     14.64 o 
 -11   4  16       10.41       11.64      5.22 o 
 -10   4  16      242.92      241.38     13.24 o 
  -9   4  16       11.74       10.73     11.32 o 
  -8   4  16      241.34      235.85     19.36 o 
  -7   4  16     1020.68      931.14     32.34 o 
  -6   4  16     2728.76     2783.43     65.12 o 
  -5   4  16     1387.76     1324.47     83.73 o 
  -4   4  16      263.51      295.10     20.06 o 
  -3   4  16        8.71       -3.20      9.14 o 
  -2   4  16      154.36      193.26     17.00 o 
  -1   4  16      200.75      136.60     16.08 o 
   0   4  16      220.05      233.48     19.01 o 
   1   4  16     2675.64     2388.16     47.61 o 
   2   4  16      872.74      922.44     26.20 o 
   3   4  16      174.26      135.76     12.94 o 
   4   4  16        5.59       -8.71      8.71 o 
   5   4  16        0.02        9.30     10.46 o 
   6   4  16      319.06      389.45     22.39 o 
   7   4  16      127.77      173.08     17.97 o 
   8   4  16       14.54       26.51     13.82 o 
 -17   5  16     1339.72     1595.85     60.90 o 
 -16   5  16      360.82      328.49     30.50 o 
 -15   5  16      419.74      440.80     28.96 o 
 -14   5  16       97.53      101.94     17.27 o 
 -13   5  16      343.58      325.75     15.84 o 
 -12   5  16      153.78      176.43     12.35 o 
 -11   5  16      172.08      164.70     13.50 o 
 -10   5  16      297.07      334.92     16.66 o 
  -9   5  16     1315.00     1195.71     42.51 o 
  -8   5  16      896.33      886.60     34.35 o 
  -7   5  16       12.79       11.63     14.24 o 
  -6   5  16     2090.03     2127.70     55.64 o 
  -5   5  16       91.25      119.93     15.13 o 
  -4   5  16      121.30      161.17     13.86 o 
  -3   5  16       25.81       35.96     11.10 o 
  -2   5  16      158.23      132.53     14.68 o 
  -1   5  16      210.35      148.15     17.08 o 
   0   5  16     1154.87     1173.14     41.89 o 
   1   5  16      138.10      154.02     21.04 o 
   2   5  16      431.23      423.07     19.07 o 
   3   5  16       76.55       94.51     12.27 o 
   4   5  16      159.02      201.28     17.78 o 
   5   5  16       26.37        4.53     10.86 o 
   6   5  16      604.50      669.17     28.85 o 
   7   5  16      132.84      121.22     16.76 o 
 -16   6  16      510.52      597.22     39.77 o 
 -15   6  16        2.98      -18.16     18.16 o 
 -14   6  16       99.15       95.64     14.60 o 
 -13   6  16        2.34        6.27     15.53 o 
 -12   6  16       40.82       15.03      7.98 o 
 -11   6  16        6.52        2.30      9.56 o 
 -10   6  16      369.01      401.48     19.20 o 
  -9   6  16        6.07       -5.42      8.44 o 
  -8   6  16      525.67      552.88     19.27 o 
  -7   6  16      321.38      327.52     13.20 o 
  -6   6  16     2321.27     2323.43     60.92 o 
  -5   6  16     1843.80     1870.05     43.64 o 
  -4   6  16      196.00      202.02     17.84 o 
  -3   6  16       55.82       64.35     14.31 o 
  -2   6  16       57.48       47.19     12.65 o 
  -1   6  16       19.97       -1.82     12.25 o 
   0   6  16      727.08      788.91     23.52 o 
   1   6  16     3570.84     3408.16     67.44 o 
   2   6  16     1172.36     1127.77     32.37 o 
   3   6  16     1427.14     1488.58     39.43 o 
   4   6  16      386.01      380.75     22.33 o 
   5   6  16      128.76       91.10     14.82 o 
   6   6  16       13.99        3.64     12.28 o 
 -15   7  16      659.60      776.01     65.19 o 
 -14   7  16      155.78      160.09     17.98 o 
 -13   7  16      275.64      306.44     28.03 o 
 -12   7  16        0.46        3.99     10.84 o 
 -11   7  16      109.12      150.47     15.29 o 
 -10   7  16      356.01      393.84     20.81 o 
  -9   7  16      281.75      286.73     16.92 o 
  -8   7  16      707.28      722.87     24.10 o 
  -7   7  16      192.60      194.21     13.24 o 
  -6   7  16      729.02      732.02     20.67 o 
  -5   7  16      550.24      556.38     17.70 o 
  -4   7  16      190.15      167.71     10.88 o 
  -3   7  16      278.81      254.85     21.71 o 
  -2   7  16      120.06       96.90     10.47 o 
  -1   7  16      481.10      496.48     20.00 o 
   0   7  16      717.87      702.84     24.56 o 
   1   7  16       55.69       89.06     21.35 o 
   2   7  16     1143.23     1285.13     36.55 o 
   3   7  16      236.53      268.60     19.46 o 
   4   7  16      851.34      928.94     33.25 o 
   5   7  16       21.31        9.67     16.46 o 
 -13   8  16       32.26        6.97     12.88 o 
 -12   8  16       23.89        8.93     12.22 o 
 -11   8  16       17.50       38.45     18.69 o 
 -10   8  16      174.16      140.27     15.62 o 
  -9   8  16      250.63      309.81     19.19 o 
  -8   8  16       27.23       25.96      9.67 o 
  -7   8  16     1186.14     1331.14     31.63 o 
  -6   8  16      484.62      451.51     18.86 o 
  -5   8  16      767.70      692.51     23.39 o 
  -4   8  16       70.19       79.15     10.57 o 
  -3   8  16       27.50       44.22      9.63 o 
  -2   8  16        5.89        4.68      8.51 o 
  -1   8  16       20.04        5.39      9.33 o 
   0   8  16       92.88       67.30     12.58 o 
   1   8  16      716.57      702.80     28.50 o 
   2   8  16      121.94       93.14     14.70 o 
   3   8  16      289.88      319.66     22.55 o 
 -11   9  16      233.91      268.68     23.30 o 
 -10   9  16      505.21      471.85     22.95 o 
  -9   9  16      196.20      169.11     19.10 o 
  -8   9  16      109.93      141.56     14.54 o 
  -7   9  16       47.64       51.84     11.19 o 
  -6   9  16        0.98        1.59      9.87 o 
  -5   9  16       78.32       85.09     12.92 o 
  -4   9  16      165.18      160.59     14.87 o 
  -3   9  16        2.09       -2.70     13.69 o 
  -2   9  16      146.30      118.85     26.67 o 
  -1   9  16       13.79       25.97     11.42 o 
   0   9  16       47.57       54.71     24.71 o 
   1   9  16      203.33      215.72     19.13 o 
  -7  10  16       96.63      128.36     15.88 o 
  -6  10  16       19.61       21.00     12.56 o 
  -5  10  16       19.74        8.81     12.29 o 
  -4  10  16      413.74      458.93     34.96 o 
  -3  10  16      266.20      235.98     19.61 o 
 -18   1  17      140.66      120.36     36.47 o 
 -17   1  17      308.76      327.06     32.06 o 
 -16   1  17       21.16       -7.02     25.07 o 
 -15   1  17       27.91       25.17     17.91 o 
 -14   1  17       23.46       15.42     11.03 o 
 -13   1  17       12.51       25.74     11.19 o 
 -12   1  17        6.45        0.73      6.66 o 
 -11   1  17        5.16       17.11      4.54 o 
 -10   1  17       12.81       14.48      5.48 o 
  -9   1  17      534.93      627.85     20.66 o 
  -8   1  17      121.05      132.77      7.80 o 
  -7   1  17      340.47      356.89     10.57 o 
  -6   1  17      118.27      137.85     15.21 o 
  -5   1  17      376.13      442.27     24.54 o 
  -4   1  17      327.53      295.99     23.83 o 
  -3   1  17      107.70       94.11     24.16 o 
  -2   1  17     1073.18      786.52     21.81 o 
  -1   1  17       49.01       50.83      6.31 o 
   0   1  17      172.09      125.14      7.36 o 
   1   1  17      202.22      150.21      9.22 o 
   2   1  17      510.87      566.67     18.89 o 
   3   1  17      121.88      202.92     13.43 o 
   4   1  17      155.71      165.29     19.15 o 
   5   1  17      267.33      369.69     31.46 o 
   6   1  17        5.60        7.70     18.69 o 
   7   1  17       40.59       30.61     15.14 o 
   8   1  17       11.24       24.58     15.06 o 
 -18   2  17      477.73      539.77     61.09 o 
 -17   2  17      634.90      644.30     40.72 o 
 -16   2  17      887.71      830.85     59.72 o 
 -15   2  17      125.49      131.06     16.92 o 
 -14   2  17        3.38        1.24     13.46 o 
 -13   2  17       50.40       40.20      8.14 o 
 -12   2  17      304.37      309.96     12.11 o 
 -11   2  17      172.30      141.20     10.51 o 
 -10   2  17     3223.33     3129.74     45.82 o 
  -9   2  17      416.80      415.54     15.66 o 
  -8   2  17     1268.99     1095.97     24.29 o 
  -7   2  17     1405.90     1445.77     38.28 o 
  -6   2  17      141.65      151.53     12.76 o 
  -5   2  17      375.09      322.16     14.94 o 
  -4   2  17        2.42       -6.41      6.41 o 
  -3   2  17     1450.94     1518.15     42.33 o 
  -2   2  17        3.22        4.77      7.00 o 
  -1   2  17     2154.18     2238.76     54.15 o 
   0   2  17      499.54      519.27     21.92 o 
   1   2  17       70.20       44.76      7.46 o 
   2   2  17      231.94      263.81     14.21 o 
   3   2  17        6.83        7.91      8.45 o 
   4   2  17      219.03      156.34     16.45 o 
   5   2  17       46.70       61.40     11.50 o 
   6   2  17      130.10      177.73     16.10 o 
   7   2  17       72.36       73.01     13.77 o 
   8   2  17       73.51      100.24     15.93 o 
 -17   3  17      724.74      755.70     55.16 o 
 -16   3  17      365.05      419.11     32.05 o 
 -15   3  17      139.67      143.84     20.56 o 
 -14   3  17      480.30      453.45     26.43 o 
 -13   3  17       18.45       16.04      7.11 o 
 -12   3  17       28.40       28.35      7.33 o 
 -11   3  17      219.14      208.96     11.98 o 
 -10   3  17       24.04       39.32      6.63 o 
  -9   3  17      781.91      741.03     28.74 o 
  -8   3  17      440.51      411.15     25.38 o 
  -7   3  17     4569.56     4511.40    131.50 o 
  -6   3  17      784.77      745.44     27.31 o 
  -5   3  17      119.36      128.69     17.81 o 
  -4   3  17      105.92      126.27     13.37 o 
  -3   3  17       14.91       -1.79      9.61 o 
  -2   3  17     1459.56     1553.09     75.68 o 
  -1   3  17      265.69      276.82     19.01 o 
   0   3  17     3464.87     3632.32    124.00 o 
   1   3  17      365.54      359.72     14.60 o 
   2   3  17       95.76      131.90     11.89 o 
   3   3  17      208.40      260.13     15.68 o 
   4   3  17      138.86      163.88     14.49 o 
   5   3  17      272.16      266.58     18.15 o 
   6   3  17       26.84       13.12     11.49 o 
   7   3  17      721.46      741.66     30.04 o 
 -17   4  17      792.04      826.49     65.19 o 
 -16   4  17      304.71      288.81     28.16 o 
 -15   4  17        2.73      -15.09     15.09 o 
 -14   4  17       12.71       -0.12     18.24 o 
 -13   4  17       26.41       17.80      8.25 o 
 -12   4  17        7.03       -8.19      8.19 o 
 -11   4  17        2.09        0.63      7.70 o 
 -10   4  17      345.38      388.85     20.27 o 
  -9   4  17       63.09       87.92     14.06 o 
  -8   4  17       33.96       29.63     10.83 o 
  -7   4  17      474.03      456.47     24.10 o 
  -6   4  17        0.70       -8.59      8.59 o 
  -5   4  17      631.98      620.18     34.99 o 
  -4   4  17       27.23       48.24     11.28 o 
  -3   4  17      418.65      469.33     21.74 o 
  -2   4  17        8.88       -5.79     12.76 o 
  -1   4  17      593.52      548.82     56.53 o 
   0   4  17      208.04      195.24     18.37 o 
   1   4  17      318.81      349.14     15.09 o 
   2   4  17     1396.22     1311.89     33.00 o 
   3   4  17      431.21      532.74     22.42 o 
   4   4  17       17.30        7.47      9.84 o 
   5   4  17       20.39        7.82     10.70 o 
   6   4  17      977.43      989.80     33.90 o 
   7   4  17       19.55        3.16     14.73 o 
 -16   5  17       25.94       28.74     18.64 o 
 -15   5  17       91.47       89.92     14.79 o 
 -14   5  17       26.14        5.01     18.03 o 
 -13   5  17      106.82      126.10      9.94 o 
 -12   5  17        8.93       11.33      9.57 o 
 -11   5  17        5.71        1.04      9.87 o 
 -10   5  17       90.28       79.48     10.03 o 
  -9   5  17      139.39      117.31     19.65 o 
  -8   5  17       12.15        9.98     12.13 o 
  -7   5  17      415.94      459.64     46.40 o 
  -6   5  17       11.78       12.15     11.38 o 
  -5   5  17        3.00        2.29     10.33 o 
  -4   5  17      851.50      703.66     24.72 o 
  -3   5  17      167.50      212.54     17.30 o 
  -2   5  17       95.23       69.27     14.50 o 
  -1   5  17        2.27       -2.10     13.22 o 
   0   5  17     1240.32     1129.27     41.58 o 
   1   5  17      106.71      115.74     11.18 o 
   2   5  17      935.42      829.29     26.31 o 
   3   5  17      855.38      841.75     28.02 o 
   4   5  17      196.63      180.06     16.08 o 
   5   5  17        0.95       -9.62      9.62 o 
   6   5  17        0.01        3.93     12.08 o 
 -15   6  17       36.08       31.41     16.98 o 
 -14   6  17        1.02        5.64     11.47 o 
 -13   6  17       80.02       60.53     14.92 o 
 -12   6  17       10.24        2.74      9.74 o 
 -11   6  17       13.44       10.83     10.39 o 
 -10   6  17      150.60      147.88     13.03 o 
  -9   6  17        2.45        1.86      7.53 o 
  -8   6  17        0.49      -10.86     10.86 o 
  -7   6  17       93.85       77.22     15.68 o 
  -6   6  17       24.46       40.15     13.01 o 
  -5   6  17      458.65      483.20     23.46 o 
  -4   6  17      190.50      179.19     17.63 o 
  -3   6  17      942.06      926.57     39.16 o 
  -2   6  17        2.55        3.94     20.06 o 
  -1   6  17        7.02        7.12     13.21 o 
   0   6  17        0.59        5.77     10.60 o 
   1   6  17      141.73      119.17     12.32 o 
   2   6  17      181.36      208.70     16.02 o 
   3   6  17      478.62      421.60     22.09 o 
   4   6  17      149.36      144.18     23.88 o 
   5   6  17       87.55       71.26     14.34 o 
 -14   7  17        9.17       -4.07     13.34 o 
 -13   7  17        2.64        3.62     11.86 o 
 -12   7  17       38.99       75.91     13.44 o 
 -11   7  17      283.90      291.38     19.11 o 
 -10   7  17       80.32       63.49     12.47 o 
  -9   7  17       78.90       54.15     15.79 o 
  -8   7  17      349.87      346.10     17.44 o 
  -7   7  17       31.61        3.43      9.14 o 
  -6   7  17      281.79      223.81     18.55 o 
  -5   7  17      194.47      192.56     17.45 o 
  -4   7  17       47.57       77.08     18.81 o 
  -3   7  17        1.47        9.52     12.58 o 
  -2   7  17       81.96       59.23     16.73 o 
  -1   7  17       90.99       73.35     10.48 o 
   0   7  17      315.86      323.36     18.21 o 
   1   7  17      179.76      184.23     15.58 o 
   2   7  17       10.13       40.77     14.55 o 
   3   7  17       68.17       95.78     14.49 o 
   4   7  17        0.68       -5.12     11.83 o 
 -12   8  17        0.05        4.57     13.63 o 
 -11   8  17      479.30      493.55     26.01 o 
 -10   8  17     1684.20     1803.24     47.38 o 
  -9   8  17      204.38      196.18     19.21 o 
  -8   8  17        9.94       30.53     13.63 o 
  -7   8  17       82.10       68.98     10.83 o 
  -6   8  17      212.64      229.20     23.13 o 
  -5   8  17       41.13       53.66      9.37 o 
  -4   8  17      343.76      365.83     17.90 o 
  -3   8  17      120.33      127.16     14.87 o 
  -2   8  17       21.01       10.08     12.24 o 
  -1   8  17      395.67      445.39     22.00 o 
   0   8  17       42.80       77.97     16.01 o 
   1   8  17      904.38      935.06     34.72 o 
   2   8  17      259.38      251.64     45.99 o 
 -10   9  17      382.14      491.80     25.24 o 
  -9   9  17       49.32       95.96     18.09 o 
  -8   9  17      234.37      248.11     17.08 o 
  -7   9  17      112.79      123.36     13.80 o 
  -6   9  17      229.08      252.91     16.80 o 
  -5   9  17      104.57      131.89     13.14 o 
  -4   9  17        5.84        9.26     10.49 o 
  -3   9  17       49.16       47.43     11.85 o 
  -2   9  17      159.13      184.53     24.37 o 
  -1   9  17      191.70      156.94     16.69 o 
 -18   0  18      365.24      282.65     43.77 o 
 -17   0  18        4.58       24.62     26.44 o 
 -16   0  18      138.25      111.24     31.00 o 
 -15   0  18      100.27       62.91     28.27 o 
 -14   0  18       78.78       92.09     28.27 o 
 -13   0  18       80.02       98.47     28.27 o 
 -12   0  18      978.21     1069.04     28.70 o 
 -11   0  18     1046.41     1021.35     26.10 o 
 -10   0  18      132.16      139.83     17.86 o 
  -9   0  18     1745.48     1490.58     68.84 o 
  -8   0  18      813.74      798.28     23.75 o 
  -7   0  18        2.35       -7.80      7.80 o 
  -6   0  18      532.30      469.57     40.12 o 
  -5   0  18     1262.21     1095.05     62.00 o 
  -4   0  18       62.39       94.83     22.79 o 
  -3   0  18     1491.17     1649.41     78.41 o 
  -2   0  18      627.02      649.19     46.50 o 
  -1   0  18      838.01      949.16     54.71 o 
   0   0  18        0.19        0.66      8.07 o 
   1   0  18        3.26      -10.94     10.94 o 
   2   0  18      544.67      511.51     32.82 o 
   3   0  18     2642.26     2620.46     91.18 o 
   4   0  18     1679.32     1574.65     65.65 o 
   5   0  18      118.29      185.09     27.35 o 
   6   0  18      267.08      234.33     31.00 o 
   7   0  18      133.65      163.21     29.18 o 
 -17   1  18       17.13       58.35     29.18 o 
 -16   1  18      462.71      492.16     36.22 o 
 -15   1  18       94.63       96.63     20.89 o 
 -14   1  18       10.71       16.26     11.53 o 
 -13   1  18      434.20      420.95     15.62 o 
 -12   1  18       18.27       21.12      5.24 o 
 -11   1  18      425.08      379.29     13.00 o 
 -10   1  18       15.80       12.81      5.29 o 
  -9   1  18        1.88       -3.94      3.94 o 
  -8   1  18      844.33      833.48     17.05 o 
  -7   1  18      221.85      226.94     19.46 o 
  -6   1  18      281.35      270.88     20.71 o 
  -5   1  18       36.38       23.90     13.36 o 
  -4   1  18     2389.79     2573.28     75.36 o 
  -3   1  18      268.31      238.20     22.34 o 
  -2   1  18      905.40     1001.41     41.94 o 
  -1   1  18        0.37       13.70      8.62 o 
   0   1  18      346.25      361.62     15.77 o 
   1   1  18      200.40      188.00     14.01 o 
   2   1  18     1155.31     1069.27     33.45 o 
   3   1  18      387.78      382.81     22.18 o 
   4   1  18      128.55      118.79     15.43 o 
   5   1  18       30.57       19.15     12.89 o 
   6   1  18        9.53       10.90     29.18 o 
   7   1  18       69.50       96.97     18.05 o 
 -17   2  18       13.35      -15.98     15.98 o 
 -16   2  18       30.50       68.90     28.72 o 
 -15   2  18        0.94        3.53     14.07 o 
 -14   2  18       53.55       34.00     11.97 o 
 -13   2  18       25.79       25.31      8.60 o 
 -12   2  18      186.26      196.16     12.59 o 
 -11   2  18      462.30      467.01     16.78 o 
 -10   2  18       27.59       34.90      6.02 o 
  -9   2  18     1375.24     1496.46     30.22 o 
  -8   2  18     1021.22     1053.72     27.24 o 
  -7   2  18     1030.77     1005.31     43.29 o 
  -6   2  18      336.64      370.45     29.38 o 
  -5   2  18        2.42        0.11      6.60 o 
  -4   2  18       44.20       42.60      8.46 o 
  -3   2  18      594.70      614.91     21.20 o 
  -2   2  18        1.55       -2.61      6.76 o 
  -1   2  18     1252.58     1150.03     33.51 o 
   0   2  18       90.48       95.50     21.86 o 
   1   2  18      527.21      526.22     17.70 o 
   2   2  18      173.17      230.67     13.66 o 
   3   2  18     1256.06     1233.89     32.09 o 
   4   2  18      527.54      570.02     22.96 o 
   5   2  18      367.55      340.46     21.36 o 
   6   2  18      303.94      282.16     20.75 o 
 -17   3  18      216.07      245.69     35.10 o 
 -16   3  18      171.36      157.35     22.76 o 
 -15   3  18        0.78        0.08     13.79 o 
 -14   3  18       20.78        7.08      7.29 o 
 -13   3  18       26.00        8.71      6.17 o 
 -12   3  18      214.96      241.62     15.12 o 
 -11   3  18      551.87      436.58     19.86 o 
 -10   3  18      577.35      601.94     16.92 o 
  -9   3  18      481.79      434.73     27.98 o 
  -8   3  18      162.10      145.62     22.93 o 
  -7   3  18      108.65      129.11     22.05 o 
  -6   3  18      247.68      247.69     17.64 o 
  -5   3  18      305.47      374.18     20.91 o 
  -4   3  18        8.64       23.87      9.73 o 
  -3   3  18       25.82       35.84     11.60 o 
  -2   3  18        8.27       -5.00      9.33 o 
  -1   3  18       19.86       33.14     11.27 o 
   0   3  18      411.85      359.97     21.59 o 
   1   3  18       43.01       17.59      7.49 o 
   2   3  18        8.69       19.55     12.78 o 
   3   3  18       46.12       55.14     12.14 o 
   4   3  18       25.84       -3.43      9.83 o 
   5   3  18        9.87       12.75     10.97 o 
   6   3  18      201.61      233.42     18.58 o 
 -16   4  18      157.81      163.08     46.04 o 
 -15   4  18       33.83       35.44     12.73 o 
 -14   4  18      361.58      336.04     15.04 o 
 -13   4  18       50.75       54.07     10.86 o 
 -12   4  18      771.94      764.63     25.09 o 
 -11   4  18       12.00       13.83      8.86 o 
 -10   4  18      913.42      867.86     23.74 o 
  -9   4  18        4.69       -6.49     10.95 o 
  -8   4  18      342.51      387.70     43.89 o 
  -7   4  18      771.01      759.10     51.25 o 
  -6   4  18       72.68       56.50     12.60 o 
  -5   4  18      581.74      533.53     26.47 o 
  -4   4  18      156.60      130.38     16.12 o 
  -3   4  18      571.48      523.43     23.41 o 
  -2   4  18       18.84       16.87     10.96 o 
  -1   4  18       64.33       65.57     13.49 o 
   0   4  18       10.61       12.84     11.91 o 
   1   4  18      164.66      178.50     11.92 o 
   2   4  18       66.52       66.96     10.51 o 
   3   4  18        0.18        0.14      8.91 o 
   4   4  18       19.68       25.21     11.47 o 
   5   4  18        0.10       -8.75     15.13 o 
 -15   5  18        2.59      -12.15     16.58 o 
 -14   5  18        5.53       -5.87      6.88 o 
 -13   5  18       22.05       18.04     10.97 o 
 -12   5  18       49.55       42.33     11.09 o 
 -11   5  18      878.26      919.15     27.23 o 
 -10   5  18      163.26      146.55     11.49 o 
  -9   5  18      793.74      897.49     36.25 o 
  -8   5  18      292.59      248.07     21.01 o 
  -7   5  18      374.28      359.67     38.14 o 
  -6   5  18      538.49      481.95     27.43 o 
  -5   5  18      236.96      209.75     19.21 o 
  -4   5  18      912.38      818.92     26.70 o 
  -3   5  18       27.02       58.26     13.49 o 
  -2   5  18      282.51      289.19     22.88 o 
  -1   5  18      731.46      723.29     34.19 o 
   0   5  18      111.80      166.46     19.66 o 
   1   5  18       23.90       36.08     14.09 o 
   2   5  18      155.15      135.68     13.49 o 
   3   5  18      242.35      345.98     23.52 o 
   4   5  18       15.49       53.95     12.71 o 
   5   5  18      511.92      600.65     27.61 o 
 -14   6  18      131.81      144.20     16.31 o 
 -13   6  18       32.69       33.47     11.91 o 
 -12   6  18      748.10      715.47     35.93 o 
 -11   6  18       12.74       20.49     10.15 o 
 -10   6  18      640.29      663.30     27.37 o 
  -9   6  18      220.10      287.97     29.26 o 
  -8   6  18       78.73       64.02     15.46 o 
  -7   6  18      107.48      112.26     17.12 o 
  -6   6  18        0.09      -10.80     10.80 o 
  -5   6  18       55.54       85.95     13.09 o 
  -4   6  18       54.85       66.84     12.79 o 
  -3   6  18      989.92     1180.38     70.83 o 
  -2   6  18        5.58       11.68     13.49 o 
  -1   6  18        0.37       -2.74     13.54 o 
   0   6  18      113.76      125.82     31.46 o 
   1   6  18       45.07       55.48     10.67 o 
   2   6  18      204.01      239.84     17.07 o 
   3   6  18      117.68       96.32     13.83 o 
   4   6  18      105.12       86.53     14.11 o 
 -13   7  18      237.11      270.82     34.17 o 
 -12   7  18      190.48      237.03     19.87 o 
 -11   7  18      857.05      996.92     31.43 o 
 -10   7  18      895.02      968.66     29.82 o 
  -9   7  18      735.76      658.40     30.14 o 
  -8   7  18      586.26      546.19     33.36 o 
  -7   7  18        4.03      -10.90     10.90 o 
  -6   7  18      374.59      423.20     24.03 o 
  -5   7  18       11.11        6.41     12.76 o 
  -4   7  18      284.09      349.61     21.95 o 
  -3   7  18       32.96        8.78     18.99 o 
  -2   7  18      772.90      902.65     40.91 o 
  -1   7  18      127.35      131.06     20.95 o 
   0   7  18      105.50      134.52     21.59 o 
   1   7  18        0.80        5.15     10.34 o 
   2   7  18        3.11        6.03     10.75 o 
 -11   8  18       16.86       10.12     12.70 o 
 -10   8  18        6.84       37.32     16.71 o 
  -9   8  18       59.40       56.65     13.05 o 
  -8   8  18        0.04       -8.85      8.85 o 
  -7   8  18      478.44      431.52     25.84 o 
  -6   8  18       24.08       19.03     13.04 o 
  -5   8  18      310.77      377.48     24.61 o 
  -4   8  18      186.62      233.24     40.45 o 
  -3   8  18      154.94      142.68     19.56 o 
  -2   8  18       22.15       16.93     16.43 o 
  -1   8  18        6.21       -2.81     30.54 o 
   0   8  18       96.80      118.17     14.01 o 
  -7   9  18        1.90       11.02     10.76 o 
  -6   9  18      347.75      308.12     19.06 o 
  -5   9  18      313.32      308.53     19.96 o 
  -4   9  18       24.28       63.68     17.73 o 
 -17   1  19      120.86      131.30     35.56 o 
 -16   1  19       14.47       17.87     18.56 o 
 -15   1  19      326.43      344.42     46.96 o 
 -14   1  19       95.33      115.35     15.21 o 
 -13   1  19       14.60       19.97      5.56 o 
 -12   1  19      123.41      100.94      8.53 o 
 -11   1  19       13.62        5.04      5.48 o 
 -10   1  19       85.55       89.85      7.82 o 
  -9   1  19       25.31       42.44      7.62 o 
  -8   1  19       27.56       29.60     11.05 o 
  -7   1  19       38.24       35.13     25.03 o 
  -6   1  19      142.66      116.28     21.18 o 
  -5   1  19        0.60       -5.27     12.76 o 
  -4   1  19      851.28      795.39     36.87 o 
  -3   1  19      230.79      266.59     30.09 o 
  -2   1  19       38.43       37.38     21.88 o 
  -1   1  19      239.57      200.52     22.34 o 
   0   1  19       64.62       90.46     14.23 o 
   1   1  19      706.11      742.10     26.61 o 
   2   1  19      249.24      313.59     19.96 o 
   3   1  19      420.82      428.76     24.12 o 
   4   1  19      288.42      291.61     21.92 o 
   5   1  19        6.45       15.90     13.21 o 
   6   1  19       22.88       38.75     15.47 o 
 -17   2  19      328.97      250.74     44.68 o 
 -16   2  19      290.13      262.28     26.64 o 
 -15   2  19       14.97       43.04     16.69 o 
 -14   2  19      506.63      467.46     17.38 o 
 -13   2  19       16.12        5.33      7.97 o 
 -12   2  19       91.25       66.22     10.43 o 
 -11   2  19      116.26      145.64     10.47 o 
 -10   2  19     1404.28     1492.99     32.95 o 
  -9   2  19        2.91       -4.01      6.47 o 
  -8   2  19     2619.73     2618.17     48.93 o 
  -7   2  19      326.69      327.58     13.00 o 
  -6   2  19       45.42       66.30     10.47 o 
  -5   2  19     2742.70     2633.58     56.57 o 
  -4   2  19       24.56       16.97      7.60 o 
  -3   2  19      338.58      312.58     17.94 o 
  -2   2  19       99.90      115.78     10.32 o 
  -1   2  19      591.41      575.55     22.97 o 
   0   2  19      441.55      428.25     43.31 o 
   1   2  19     1380.09     1288.32     30.40 o 
   2   2  19     1130.00     1152.02     29.64 o 
   3   2  19        9.41       -1.53     10.60 o 
   4   2  19      669.16      786.80     27.11 o 
   5   2  19       46.78       55.47     11.90 o 
 -16   3  19        0.51       10.27     23.71 o 
 -15   3  19     1161.75     1154.81     37.21 o 
 -14   3  19        5.89       -2.77      9.67 o 
 -13   3  19      895.24      860.12     26.90 o 
 -12   3  19      198.03      239.57     15.18 o 
 -11   3  19      213.36      207.81     13.82 o 
 -10   3  19      149.95      118.21     33.17 o 
  -9   3  19      481.70      533.01     35.37 o 
  -8   3  19      246.83      267.15     27.51 o 
  -7   3  19       35.79       53.42     11.83 o 
  -6   3  19     1374.57     1446.41     42.41 o 
  -5   3  19      815.51      876.88     30.34 o 
  -4   3  19     3247.60     3520.68     90.68 o 
  -3   3  19      297.42      261.39     15.96 o 
  -2   3  19        4.63        4.59      8.66 o 
  -1   3  19      137.30      138.87     14.50 o 
   0   3  19      157.59      102.12     14.41 o 
   1   3  19     2046.69     1960.19     41.85 o 
   2   3  19     1977.54     1898.06     42.45 o 
   3   3  19     2130.62     1956.14     60.73 o 
   4   3  19      103.09       83.65     17.35 o 
   5   3  19      564.45      575.96     26.11 o 
 -16   4  19      108.87      138.60     40.84 o 
 -15   4  19        1.71       -3.39      9.55 o 
 -14   4  19      849.30      907.57     30.57 o 
 -13   4  19        0.13      -10.63     12.90 o 
 -12   4  19      323.27      388.40     18.92 o 
 -11   4  19       92.63       75.02      9.92 o 
 -10   4  19      449.22      385.45     25.63 o 
  -9   4  19       13.02       30.05     12.76 o 
  -8   4  19     1655.23     1822.02     50.41 o 
  -7   4  19      279.41      344.04     22.44 o 
  -6   4  19       11.06       20.45     11.53 o 
  -5   4  19     1461.05     1658.44     46.91 o 
  -4   4  19      480.41      603.61     24.50 o 
  -3   4  19      123.19      169.29     15.98 o 
  -2   4  19      593.34      614.97     28.64 o 
  -1   4  19      119.32       91.29     15.14 o 
   0   4  19      201.43      222.59     20.60 o 
   1   4  19      917.25      980.18     38.32 o 
   2   4  19      774.53      682.32     30.01 o 
   3   4  19       34.89       31.59     11.10 o 
   4   4  19     1043.33     1086.18     36.16 o 
 -15   5  19       91.25      107.29     23.78 o 
 -14   5  19        2.57       -0.13     14.21 o 
 -13   5  19      418.04      467.85     22.69 o 
 -12   5  19       69.68       99.63     12.67 o 
 -11   5  19       62.34       92.77     11.32 o 
 -10   5  19       24.38       52.67     15.36 o 
  -9   5  19      702.99      646.32     32.28 o 
  -8   5  19      143.44      196.30     19.47 o 
  -7   5  19        7.08       -5.66     10.95 o 
  -6   5  19      611.56      664.75     34.16 o 
  -5   5  19       47.12       58.59     15.00 o 
  -4   5  19      286.23      214.80     16.49 o 
  -3   5  19      160.00      187.25     29.52 o 
  -2   5  19       14.82       24.13     12.56 o 
  -1   5  19        1.67      -10.69     11.91 o 
   0   5  19       34.04       27.81     14.18 o 
   1   5  19      489.59      583.49     33.16 o 
   2   5  19      137.42      116.71     13.37 o 
   3   5  19      862.12      963.86     33.07 o 
 -14   6  19      128.11      133.02     20.84 o 
 -13   6  19        0.75      -10.00     10.00 o 
 -12   6  19      152.36      204.37     16.56 o 
 -11   6  19        0.02       -6.98      8.88 o 
 -10   6  19        0.01      -13.32     18.14 o 
  -9   6  19       83.42       86.82     17.36 o 
  -8   6  19        8.87       -2.46     12.65 o 
  -7   6  19       16.24       19.04     12.86 o 
  -6   6  19       18.33        9.92     10.63 o 
  -5   6  19       50.13        4.26     10.68 o 
  -4   6  19        1.60        5.33     10.31 o 
  -3   6  19        0.84       12.76     18.24 o 
  -2   6  19        6.15       12.18     16.41 o 
  -1   6  19       22.62       16.90     19.15 o 
   0   6  19       18.11        2.33     19.15 o 
   1   6  19       45.04       42.16     16.36 o 
   2   6  19      213.28      211.56     26.86 o 
 -12   7  19       85.57      109.78     27.42 o 
 -11   7  19        5.70       -7.24     10.30 o 
 -10   7  19        0.91       -8.32     14.71 o 
  -9   7  19       15.81        9.82     15.06 o 
  -8   7  19       13.60       -5.99     20.11 o 
  -7   7  19        0.10       -6.57     11.19 o 
  -6   7  19        2.66      -10.66     10.66 o 
  -5   7  19      573.79      647.82     28.46 o 
  -4   7  19       89.75       40.95     15.11 o 
  -3   7  19       13.44       20.77     15.79 o 
  -2   7  19       35.17       13.29     15.71 o 
  -1   7  19       99.74      116.07     20.95 o 
   0   7  19       38.20       23.89     21.43 o 
  -9   8  19       25.07       15.45     15.49 o 
  -8   8  19     1079.03     1092.62     75.15 o 
  -7   8  19      763.31      669.18     41.06 o 
  -6   8  19       24.83       41.15     15.40 o 
  -5   8  19      963.24     1036.00     36.19 o 
  -4   8  19       19.85       26.55     13.44 o 
  -3   8  19      271.16      318.29     33.28 o 
  -2   8  19        0.05      -12.76     16.12 o 
 -16   0  20     1488.57     1411.44     81.15 o 
 -15   0  20     1066.39     1003.06     56.07 o 
 -14   0  20      522.39      453.86     25.92 o 
 -13   0  20      207.19      180.45     15.06 o 
 -12   0  20       43.78      113.97     30.09 o 
 -11   0  20       59.73       46.50     23.71 o 
 -10   0  20      220.35      221.22     36.47 o 
  -9   0  20     1243.23     1277.06     83.43 o 
  -8   0  20      212.76      217.92     25.14 o 
  -7   0  20     1028.14     1006.61     63.82 o 
  -6   0  20       32.25        6.38     18.24 o 
  -5   0  20        2.37       14.59     20.06 o 
  -4   0  20       62.02       66.56     24.62 o 
  -3   0  20      729.65      567.13     45.59 o 
  -2   0  20      223.29      217.92     32.82 o 
  -1   0  20      350.20      320.04     23.71 o 
   0   0  20      464.64      369.27     27.35 o 
   1   0  20       81.59       69.30     17.32 o 
   2   0  20       49.48       -6.38     15.50 o 
   3   0  20      488.34      510.60     39.21 o 
   4   0  20      168.91      185.09     28.27 o 
 -16   1  20       17.67       10.03     26.44 o 
 -15   1  20     1629.88     1546.42     35.99 o 
 -14   1  20      453.38      526.83     15.27 o 
 -13   1  20      168.46      188.68     15.40 o 
 -12   1  20       65.50       53.12      9.14 o 
 -11   1  20       52.56       34.99      9.38 o 
 -10   1  20     3289.01     3335.10     62.44 o 
  -9   1  20     2054.31     2168.17     59.45 o 
  -8   1  20     5125.24     5206.21    112.44 o 
  -7   1  20       19.63       27.32     12.90 o 
  -6   1  20     1052.98     1019.52     49.24 o 
  -5   1  20      145.80      142.80     24.62 o 
  -4   1  20        0.29        4.85     13.21 o 
  -3   1  20      335.30      279.92     38.29 o 
  -2   1  20      963.47      939.74     34.06 o 
  -1   1  20      517.04      512.39     26.63 o 
   0   1  20      366.44      372.68     17.58 o 
   1   1  20      604.69      668.17     26.22 o 
   2   1  20      815.14      807.41     48.32 o 
   3   1  20      630.44      594.25     28.28 o 
   4   1  20      110.12      100.65     16.43 o 
 -16   2  20     1475.70     1595.04     45.10 o 
 -15   2  20      116.89      160.77     15.44 o 
 -14   2  20      423.87      477.41     23.71 o 
 -13   2  20        8.13        8.20      8.77 o 
 -12   2  20       34.64       45.08      8.62 o 
 -11   2  20      126.03      126.26      9.90 o 
 -10   2  20      718.38      628.72     18.70 o 
  -9   2  20     1719.36     1773.70     36.38 o 
  -8   2  20      118.94      109.14      8.31 o 
  -7   2  20      850.13      854.30     20.09 o 
  -6   2  20        5.00      -16.59     22.34 o 
  -5   2  20        2.10      -17.32     17.32 o 
  -4   2  20      113.38      111.24     29.18 o 
  -3   2  20      805.89      957.71     31.46 o 
  -2   2  20       37.40       28.04     18.10 o 
  -1   2  20      607.31      592.79     21.08 o 
   0   2  20       15.90       -8.75      8.75 o 
   1   2  20        8.13       -7.11      7.46 o 
   2   2  20       48.67      105.96     11.33 o 
   3   2  20      334.18      289.59     16.98 o 
   4   2  20      159.93      153.36     24.16 o 
 -15   3  20      184.90      237.88     19.74 o 
 -14   3  20      151.16      129.89     14.24 o 
 -13   3  20      225.69      202.93     15.49 o 
 -12   3  20        0.66       12.39      8.31 o 
 -11   3  20      245.67      195.03     16.03 o 
 -10   3  20      441.20      399.52     24.46 o 
  -9   3  20      867.12      962.05     33.47 o 
  -8   3  20      447.02      480.94     24.03 o 
  -7   3  20       84.18      100.88     13.30 o 
  -6   3  20        1.55        7.60     10.67 o 
  -5   3  20       11.28       21.91     11.14 o 
  -4   3  20       75.17       43.45     11.96 o 
  -3   3  20       20.19       11.13      8.80 o 
  -2   3  20      549.15      536.29     32.49 o 
  -1   3  20       85.58       93.17     17.78 o 
   0   3  20       10.37      -18.53     19.15 o 
   1   3  20        0.01        1.90     26.44 o 
   2   3  20       12.17       29.38      9.94 o 
   3   3  20        7.05       17.92     19.27 o 
 -15   4  20       29.95       34.49     15.01 o 
 -14   4  20       33.90       17.58     11.24 o 
 -13   4  20        7.27        3.78     17.50 o 
 -12   4  20      272.23      296.24     16.98 o 
 -11   4  20       32.45       18.51     14.76 o 
 -10   4  20       26.31       21.68     12.75 o 
  -9   4  20        7.86       16.56     11.65 o 
  -8   4  20      270.02      176.57     17.45 o 
  -7   4  20      706.29      614.82     29.10 o 
  -6   4  20       67.71       50.33     13.35 o 
  -5   4  20      705.04      736.10     30.71 o 
  -4   4  20       77.93       37.61     17.89 o 
  -3   4  20      157.27      122.81     16.48 o 
  -2   4  20       31.47       44.63     13.74 o 
  -1   4  20      247.11      223.14     19.66 o 
   0   4  20     1023.76      952.54     37.33 o 
   1   4  20      565.81      608.62     31.22 o 
   2   4  20      315.22      353.71     20.83 o 
   3   4  20       11.86       14.35     19.40 o 
 -14   5  20       26.84       37.62     13.38 o 
 -13   5  20        1.84        0.43     10.47 o 
 -12   5  20      121.93      137.77     13.42 o 
 -11   5  20        0.09        3.72     12.80 o 
 -10   5  20        0.03       -6.91     11.84 o 
  -9   5  20        7.38       -7.29     11.65 o 
  -8   5  20       18.44       10.96     11.83 o 
  -7   5  20        0.73      -10.74     10.94 o 
  -6   5  20      622.61      679.34     32.33 o 
  -5   5  20       31.93       15.50     12.77 o 
  -4   5  20       82.45      138.21     15.69 o 
  -3   5  20       26.60       34.15     12.18 o 
  -2   5  20       49.33       58.61     15.06 o 
  -1   5  20        1.45       -1.14     12.70 o 
   0   5  20      362.69      345.63     26.70 o 
   1   5  20     1122.03     1031.25     42.20 o 
   2   5  20      212.94      186.40     22.83 o 
 -12   6  20       52.59       43.61     11.38 o 
 -11   6  20       85.94      115.66     28.98 o 
 -10   6  20       76.67       32.12     16.93 o 
  -9   6  20     1097.59     1347.93     52.73 o 
  -8   6  20      268.01      296.43     25.17 o 
  -7   6  20     2643.63     2504.45     66.80 o 
  -6   6  20       98.31      142.68     27.24 o 
  -5   6  20      920.22      930.45     31.85 o 
  -4   6  20       27.48       39.66     13.10 o 
  -3   6  20        0.55        7.87     17.33 o 
  -2   6  20       86.37       57.90     31.46 o 
  -1   6  20      865.89      796.42     53.34 o 
   0   6  20     1659.33     1661.18     56.72 o 
 -10   7  20      316.69      353.96     82.52 o 
  -9   7  20       57.83       63.06     17.78 o 
  -8   7  20      957.34     1170.43     37.15 o 
  -7   7  20      181.03      137.98     17.90 o 
  -6   7  20     2037.98     2106.08     51.64 o 
  -5   7  20        0.27      -11.11     11.11 o 
  -4   7  20        0.58        4.00     12.19 o 
  -3   7  20        4.65       26.07     16.36 o 
  -2   7  20      173.53      227.35     25.76 o 
 -15   1  21      111.26      144.81     13.29 o 
 -14   1  21       34.08       17.93     11.03 o 
 -13   1  21        9.61       -2.10     13.77 o 
 -12   1  21        4.82        0.50      4.86 o 
 -11   1  21       58.32       65.66     10.82 o 
 -10   1  21        7.02       -7.22      7.22 o 
  -9   1  21       62.72       26.72     17.08 o 
  -8   1  21       66.41       48.04     14.21 o 
  -7   1  21       19.93       24.69     30.54 o 
  -6   1  21      248.30      175.06     22.83 o 
  -5   1  21      106.16      179.62     34.65 o 
  -4   1  21      349.85      237.97     37.38 o 
  -3   1  21      171.56      260.77     36.47 o 
  -2   1  21      200.49      205.14     19.60 o 
  -1   1  21      250.29      310.92     26.44 o 
   0   1  21        0.72       -1.58      9.61 o 
   1   1  21      663.15      727.59     28.55 o 
   2   1  21      426.99      302.44     21.89 o 
   3   1  21      156.33      158.37     18.16 o 
 -15   2  21        0.01       15.58     11.43 o 
 -14   2  21       59.54       64.63     12.15 o 
 -13   2  21      116.16      165.25     15.53 o 
 -12   2  21      146.13      147.32     11.25 o 
 -11   2  21      388.83      415.83     18.97 o 
 -10   2  21      210.48      187.67     10.90 o 
  -9   2  21      217.65      239.17     14.34 o 
  -8   2  21      653.13      687.27     42.78 o 
  -7   2  21      569.30      585.13     43.31 o 
  -6   2  21       67.83       84.80     28.27 o 
  -5   2  21      664.77      626.39     52.88 o 
  -4   2  21       49.11       62.91     25.53 o 
  -3   2  21       28.30       12.29     30.09 o 
  -2   2  21       63.38       62.09     14.84 o 
  -1   2  21     1473.24     1540.80     50.79 o 
   0   2  21     1334.30     1427.67     51.27 o 
   1   2  21      193.97      221.86     22.34 o 
   2   2  21      844.42      846.97     32.82 o 
 -14   3  21        6.75        6.47     10.16 o 
 -13   3  21        7.23       13.53      9.41 o 
 -12   3  21      112.09      163.44     15.92 o 
 -11   3  21      939.55      954.99     34.33 o 
 -10   3  21      715.16      771.07     30.79 o 
  -9   3  21      931.46      866.56     31.09 o 
  -8   3  21     1262.45     1295.94     30.84 o 
  -7   3  21       12.76        7.12      9.20 o 
  -6   3  21      215.00      237.20     16.50 o 
  -5   3  21       25.65       71.22     12.23 o 
  -4   3  21        0.33       -4.04      9.12 o 
  -3   3  21       70.10       38.56      9.63 o 
  -2   3  21     1933.57     1955.75     46.10 o 
  -1   3  21      451.67      413.37     20.77 o 
   0   3  21        9.01       39.35     11.80 o 
   1   3  21     1111.40     1026.88     37.89 o 
   2   3  21      427.70      485.59     21.55 o 
 -14   4  21      338.67      277.42     19.15 o 
 -13   4  21       45.04       24.57     10.66 o 
 -12   4  21      255.82      289.05     24.12 o 
 -11   4  21      409.49      386.16     26.17 o 
 -10   4  21       72.97       41.16     20.81 o 
  -9   4  21      885.38      948.15     45.11 o 
  -8   4  21      849.35      850.95     33.21 o 
  -7   4  21      665.28      717.60     30.93 o 
  -6   4  21       20.81       -2.52     10.72 o 
  -5   4  21        0.53      -10.59     11.14 o 
  -4   4  21        0.09       -9.90     12.71 o 
  -3   4  21      151.62      190.06     16.34 o 
  -2   4  21      631.98      704.97     28.26 o 
  -1   4  21      799.68      769.69     54.25 o 
   0   4  21      665.22      551.63     32.82 o 
   1   4  21       39.38       19.23     14.01 o 
 -12   5  21       20.01       38.65     15.76 o 
 -11   5  21      970.83     1041.40     40.98 o 
 -10   5  21      722.90      792.67     56.39 o 
  -9   5  21      571.76      564.18     40.57 o 
  -8   5  21      865.53      798.99     34.94 o 
  -7   5  21        9.68       14.50     12.08 o 
  -6   5  21        2.35       10.47     12.59 o 
  -5   5  21       13.76       22.60     11.96 o 
  -4   5  21       47.24       74.18     13.65 o 
  -3   5  21       62.90       91.20     14.64 o 
  -2   5  21      455.40      411.25     24.47 o 
  -1   5  21       59.36       87.43     17.37 o 
   0   5  21       28.77       -4.86     13.36 o 
 -11   6  21       31.24       16.58     17.94 o 
 -10   6  21      236.93      231.28     23.65 o 
  -9   6  21      207.82      242.65     23.97 o 
  -8   6  21        0.24        4.14     13.46 o 
  -7   6  21        5.99       -1.90     16.19 o 
  -6   6  21      211.26      218.91     18.58 o 
  -5   6  21       79.04       68.79     13.64 o 
  -4   6  21        6.37       19.79     13.25 o 
  -3   6  21      131.79      160.71     20.26 o 
  -2   6  21        0.16        1.94     14.79 o 
 -14   0  22        2.88       -0.91     26.44 o 
 -13   0  22      334.10      342.83     45.59 o 
 -12   0  22       28.34       56.53     28.27 o 
 -11   0  22      161.23      309.09     42.85 o 
 -10   0  22      206.70      290.91     38.29 o 
  -9   0  22     1231.10     1420.56     82.97 o 
  -8   0  22       81.42       82.97     27.35 o 
  -7   0  22     1293.84     1198.99     72.94 o 
  -6   0  22      178.95      146.80     31.91 o 
  -2   0  22      336.75      318.21     25.53 o 
  -1   0  22     1538.43     1394.11     54.71 o 
   0   0  22      741.19      766.81     41.94 o 
   1   0  22      187.57      224.30     27.35 o 
 -14   1  22        0.22        1.27     10.06 o 
 -13   1  22      404.54      427.49     18.51 o 
 -12   1  22       39.33       33.34     15.93 o 
 -11   1  22     1011.49      902.38     45.28 o 
 -10   1  22      510.35      538.03     41.49 o 
  -9   1  22      755.89      679.72     42.97 o 
  -8   1  22     1115.44     1115.06     50.46 o 
  -7   1  22       90.83       93.00     30.09 o 
  -6   1  22      299.12      305.45     42.85 o 
  -5   1  22       50.87       34.65     25.53 o 
  -4   1  22        7.44       -0.91     22.79 o 
  -3   1  22      225.63      225.21     22.79 o 
  -2   1  22     1328.58     1328.47     54.71 o 
  -1   1  22     1332.09     1273.76     54.71 o 
   0   1  22      828.31      868.02     46.50 o 
   1   1  22      536.18      467.46     25.31 o 
 -14   2  22      152.79      158.20     25.90 o 
 -13   2  22      104.81      108.59     11.85 o 
 -12   2  22       64.21      103.20     10.18 o 
 -11   2  22       56.79       55.01      7.46 o 
 -10   2  22        9.44      -16.72     57.44 o 
  -9   2  22      250.62      213.06     27.40 o 
  -8   2  22       28.70        5.74     17.30 o 
  -7   2  22        0.18       -2.74     20.97 o 
  -6   2  22       81.38       57.44     28.27 o 
  -5   2  22      163.71      159.56     35.56 o 
  -4   2  22       24.60       34.65     26.44 o 
  -3   2  22      741.21      612.45     32.37 o 
  -2   2  22       10.87        2.01     13.25 o 
  -1   2  22      227.02      184.18     25.53 o 
   0   2  22       47.66       61.09     20.97 o 
   1   2  22      222.17      228.86     29.18 o 
 -13   3  22        7.37       -1.08      8.91 o 
 -12   3  22       50.73       24.89     17.34 o 
 -11   3  22       62.36       98.42     14.68 o 
 -10   3  22       75.67       92.78     13.86 o 
  -9   3  22      614.54      674.75     31.71 o 
  -8   3  22      386.00      383.66     18.03 o 
  -7   3  22       36.77       39.27      7.13 o 
  -6   3  22        5.56       -3.05      7.64 o 
  -5   3  22        9.06       13.04     12.31 o 
  -4   3  22        1.60       -7.36      7.36 o 
  -3   3  22        0.83       -1.81      7.43 o 
  -2   3  22       87.13       82.84     11.25 o 
  -1   3  22       68.63       79.42     11.74 o 
   0   3  22        2.17       -0.91     15.50 o 
 -12   4  22      176.09      145.98     19.26 o 
 -11   4  22      169.17      156.10     18.58 o 
 -10   4  22        0.12       -6.04     21.84 o 
  -9   4  22       36.39       28.09     13.93 o 
  -8   4  22        4.29      -14.47     14.47 o 
  -7   4  22        4.04       -6.29     20.39 o 
  -6   4  22       80.76       60.22     26.90 o 
  -5   4  22        7.90        8.74     10.12 o 
  -4   4  22        0.47       10.76      9.95 o 
  -3   4  22       33.62       34.50     11.55 o 
  -2   4  22       66.32       62.73     12.72 o 
  -1   4  22        0.10        6.24     10.99 o 
 -11   5  22      173.95      226.12     46.50 o 
 -10   5  22     1360.68     1424.58     47.63 o 
  -9   5  22      283.23      274.29     22.74 o 
  -8   5  22        4.38       -3.01     12.60 o 
  -7   5  22       11.01        2.30     12.60 o 
  -6   5  22        0.16      -10.95     12.11 o 
  -5   5  22      109.98      143.09     16.40 o 
  -4   5  22      632.46      698.39     55.67 o 
  -3   5  22      120.62       94.69     14.76 o 
 -13   1  23       53.13       54.50     22.34 o 
 -12   1  23        0.75        4.41     14.52 o 
 -11   1  23       63.98       67.38     21.53 o 
 -10   1  23      257.25      296.47     33.20 o 
  -9   1  23       34.79       47.78     20.51 o 
  -8   1  23      320.53      236.15     41.94 o 
  -7   1  23       29.91       -7.29     22.79 o 
  -6   1  23       25.42        5.47     23.71 o 
  -3   1  23      159.50      121.27     20.97 o 
  -2   1  23      695.77      648.28     37.38 o 
  -1   1  23      107.60      143.15     23.71 o 
 -12   2  23        7.67       -3.08     45.13 o 
 -11   2  23       87.59       83.88     23.85 o 
 -10   2  23      158.47      161.57     26.11 o 
  -9   2  23       13.46       28.57     19.21 o 
  -8   2  23       70.81       90.27     31.91 o 
  -7   2  23      139.05      153.18     35.56 o 
  -6   2  23        0.03       12.76     25.53 o 
  -5   2  23      141.71       78.41     30.09 o 
  -4   2  23      572.74      744.89     65.19 o 
  -3   2  23      475.63      588.10     37.38 o 
  -2   2  23      639.60      556.19     38.29 o 
 -11   3  23      140.05      148.68     15.70 o 
 -10   3  23      246.32      266.01     13.31 o 
  -9   3  23       20.53        2.94     12.18 o 
  -8   3  23        8.90       27.58     35.56 o 
  -7   3  23      113.22      155.00     37.38 o 
  -6   3  23      658.06      694.78     67.47 o 
  -5   3  23      489.85      554.36     61.09 o 
  -4   3  23      248.53      332.79     33.28 o 
  -3   3  23     1279.86     1374.81     64.74 o 
  -2   3  23      236.00      263.50     31.00 o 
 -10   4  23      110.08      121.53     17.77 o 
  -9   4  23       95.98      107.88     19.92 o 
  -8   4  23        3.14       11.80     11.16 o 
  -7   4  23      227.38      301.62     21.26 o 
  -6   4  23        2.59       -0.31     11.33 o 
  -5   4  23      688.74      738.00     27.35 o 
  -4   4  23      372.17      359.54     20.17 o 
 -10   0  24      201.74      201.50     41.03 o 
 -10   1  24      983.19      926.80     51.58 o 
  -9   1  24      949.76      845.22     69.30 o 
  -8   1  24      293.04      343.74     50.15 o 
  -9   2  24      667.68      655.57     67.47 o 
  -8   2  24       62.63       42.85     30.09 o 
  -7   2  24      295.64      372.92     50.15 o 
  -6   2  24       11.36       10.03     28.27 o 
                                                 
